# Supplementary material for: Expression Analyses in the Rachis Hint towards Major Cell Wall Modifications in Grape Clusters Showing Berry Shrivel Symptoms
Source: Plants (Basel). 2022 Aug 19;11(16):2159. doi: 10.3390/plants11162159 (PMC9413262; doi:10.3390/plants11162159)
Supplement: Supplementary file 1 [file plants-11-02159-s001.zip]

Archive with 6 entries (5 files):
- zip supplement/
- zip supplement/Table_S1_Rachis-DEG_final version.xlsx
- zip supplement/Table_S2_Results of Gene Set Analysis (GSA).xlsx
- zip supplement/Table_S3_Berry-DEG_final.xlsx
- zip supplement/Table_S4_List groups for Gene Set Analyses.xlsx
- zip supplement/Table_S5_primers.xlsx
