# Supplementary material for: Expression Analyses in the Rachis Hint towards Major Cell Wall Modifications in Grape Clusters Showing Berry Shrivel Symptoms
Source: Plants (Basel). 2022 Aug 19;11(16):2159. doi: 10.3390/plants11162159 (PMC9413262; doi:10.3390/plants11162159)
Supplement: Supplementary file 1 [file plants-11-02159-s001.zip › zip supplement/Table_S1_Rachis-DEG_final version.xlsx]

## Sheet: Supp. File 1A Rachis-T1
Table S1 A.: DEGs in BS rachis with a logFC |>1| in pre-symptomatic and pre-veraison samples (T1)
MA targets	logFC	AveExpr	t	PValue	adjPVal	12Xv1 ID	V3Cost	Annotation	big group	subgroup	BIN-categories
TC108245	1.40918	0.12013	4.83861	5.75157e-06	0.00206621	VIT_16s0039g02020	Vitvi16g00137	Cellulose synthase CSLD3	cell wall biosynthesis	Cellulose synthesis	cell wall.cellulose synthesis.cellulose synthase
TC116099	1.47455	-0.0859173	7.85867	8.86506e-11	5.25477e-08	VIT_06s0061g00550	Vitvi06g01329	[SWITCH] xyloglucan endotransglucosylase/hydrolase 32	cell wall modfication	xyloglucan endotransglycosylase	cell wall.modification
TC109065	2.01051	-0.0795551	15.1038	3.05178e-21	3.61788e-18	VIT_06s0004g04860	Vitvi06g00481	Expansin A (VvEXPA06)	cell wall modfication	expansin	cell wall.modification
TC137434	2.02733	0.124198	10.9546	1.39331e-15	1.37647e-12	VIT_11s0052g01280	Vitvi11g01678	xyloglucan endotransglucosylase/hydrolase 23	cell wall modfication	xyloglucan endotransglycosylase	cell wall.modification
TC129764	1.5976	0.0573213	7.9828	5.60044e-11	3.49438e-08	VIT_11s0052g01180	Vitvi11g01674	xyloglucan endotransglucosylase/hydrolase 23	cell wall modfication	xyloglucan endotransglycosylase	cell wall.modification
TC135115	1.41762	0.152267	4.76544	7.42277e-06	0.00258815	VIT_11s0052g01270	Vitvi11g01677	Xyloglucan endotransglycosylase 6	cell wall modfication	xyloglucan endotransglycosylase	cell wall.modification
TC105153	2.93425	0.11316	19.374	3.83201e-26	1.13571e-22	VIT_14s0060g00770	Vitvi14g00064	glycosyl transferase family 8 protein			minor CHO metabolism.raffinose family.galactinol synthases.known
TC130465	2.84873	0.127595	25.9487	2.77416e-32	1.64438e-28	VIT_01s0026g00630	Vitvi01g00822	N-hydroxythioamide S-beta-glucosyltransferase			secondary metabolism.sulfur-containing.glucosinolates.synthesis.shared.UDP-glycosyltransferase
TC118623	2.80509	-0.041143	34.569	1.41852e-38	1.68166e-34	VIT_05s0049g00780	Vitvi05g01948	no hit
TC106657	2.79569	0.0850863	16.6439	4.14855e-23	8.19683e-20	VIT_05s0049g00770	Vitvi05g01947	no hit
TC119797	2.64558	-0.0242651	25.1391	1.33249e-31	5.26555e-28	VIT_09s0002g09120	Vitvi09g00834	[Signalling] ERF/AP2 Gene Family (VvERF subfamily V - VvDREB-19)			hormone metabolism.ethylene.signal transduction
TC130951	2.4372	0.313119	15.3934	1.33185e-21	1.75434e-18	VIT_05s0049g00660	Vitvi05g01940	no hit
TC107396	2.19523	-0.0355494	15.4111	1.26634e-21	1.75434e-18	VIT_09s0002g09140	Vitvi09g00837	[Signalling] ERF/AP2 Gene Family (VvERF subfamily V - VvERF003)			hormone metabolism.ethylene.signal transduction
TC130894	2.16098	0.0410298	19.2372	5.34309e-26	1.26685e-22	VIT_12s0059g00350	Vitvi12g00351	[Ca2+ Signalling] Calmodulin-like (VviCML070)			signalling.calcium
TC121742	2.15798	0.206572	12.1879	2.3032e-17	2.48222e-14	VIT_05s0049g00720	Vitvi05g01943	no hit
TC127536	1.91119	0.0476959	15.4165	1.24712e-21	1.75434e-18	VIT_18s0001g06150	Vitvi18g00432	Phosphate-induced protein 1			signalling.in sugar and nutrient physiology
TC110583	1.85493	-0.0747801	8.60615	5.65935e-12	4.19322e-09	VIT_08s0007g01940	Vitvi08g01338	UDP-sulfoquinovose:DAG sulfoquinovosyltransferase			lipid metabolism.glycolipid synthesis.sulfolipid synthase
TC110681	1.8095	0.0670996	9.73149	9.80181e-14	8.30004e-11	VIT_18s0001g06020	Vitvi18g00424	Phosphate-induced protein 1			signalling.in sugar and nutrient physiology
TC106654	1.7736	-0.248198	10.0864	2.80162e-14	2.55486e-11	VIT_13s0019g00330	Vitvi13g00255	[Aquaporin] VviTIP1-3			transport.Major Intrinsic Proteins.TIP
TC117482	1.65174	0.40791	7.09538	1.51156e-09	7.46649e-07	VIT_05s0049g00570	Vitvi05g01934	Unknown
TC134228	1.59199	0.245731	6.48176	1.48096e-08	6.7526e-06	VIT_05s0049g00760	Vitvi05g01946	no hit
TC109140	1.59182	0.0598193	7.1996	1.02549e-09	5.28571e-07	VIT_01s0011g01780	Vitvi01g01883	F-box protein PP2-B12 (Protein phloem protein 2-like B12)
TC118384	1.58333	-0.0609893	4.51199	1.77745e-05	0.00602048	VIT_05s0020g04780	Vitvi05g00640	basic helix-loop-helix (bHLH) family			RNA.regulation of transcription.bHLH,Basic Helix-Loop-Helix family
TC135362	1.56649	0.0824048	6.57818	1.03535e-08	4.90964e-06	VIT_18s0089g01030	Vitvi18g02398	[Signalling] ERF/AP2 Gene Family (VvERF subfamily III - VvERF135)
TC116696	1.53977	0.139981	8.0414	4.51014e-11	2.97043e-08	VIT_00s0586g00030	Vitvi10g00451	stem-specific protein TSJT1			hormone metabolism.auxin.induced-regulated-responsive-activated
TC130973	1.5367	-0.0258854	6.12819	5.48017e-08	2.4062e-05	VIT_01s0010g02980	Vitvi01g01583	[Ca2+ Signalling] Calmodulin-like (VviCML100)			signalling.calcium
TC109502	1.53162	-0.157364	6.06743	6.856e-08	2.80269e-05	VIT_06s0080g00090	Vitvi06g01454	CYP94A1			misc.cytochrome P450
TC110520	1.50827	-0.0947398	9.30147	4.55105e-13	3.59685e-10	VIT_18s0001g06030	Vitvi18g00425	Erg-1			signalling.in sugar and nutrient physiology
TC120631	1.505	0.142892	6.07695	6.61964e-08	2.80269e-05	VIT_05s0049g00550	Vitvi05g01933	no hit
TC111129	1.49884	-0.0113598	8.5653	6.57102e-12	4.58232e-09	VIT_11s0052g01620	Vitvi11g01293	Pathogenesis-related protein 1 precursor (PRP 1)			stress.abiotic.unspecified
TC122889	1.48363	-0.0101308	4.90562	4.54836e-06	0.00173938	VIT_07s0104g00640	Vitvi07g02148	no hit
TC122237	1.47284	0.0786669	5.78604	1.92606e-07	7.61114e-05	VIT_13s0156g00100	Vitvi13g02576	Unknown			not assigned.unknown
TC136850	1.47041	-0.115679	7.55966	2.68752e-10	1.44821e-07	VIT_02s0012g01040	Vitvi02g00673	[TranscriptionFactor] [SWITCH] NAC domain (VvNAC13)			development.unspecified
TC106515	1.44268	-0.0316571	7.77485	1.20934e-10	6.82701e-08	VIT_13s0019g02020	Vitvi13g00330	Thaumatin			stress.biotic
TC113558	1.43136	-0.179183	4.88328	4.9191e-06	0.00182237	VIT_03s0132g00070	#N/A	ATHVA22A (Arabidopsis thaliana HVA22 homologue A)			hormone metabolism.abscisic acid.induced-regulated-responsive-activated
TC137140	1.36001	-0.166251	3.88473	0.000142045	0.0431779	VIT_06s0061g00570	Vitvi06g01331	Amino acid permease			transport.amino acids
TC136000	1.29412	0.115862	4.47136	2.04127e-05	0.00672201	VIT_19s0090g00360	Vitvi19g02012	Unknown
TC113315	1.26026	0.0581233	3.95543	0.000113138	0.0352962	VIT_16s0100g00380	Vitvi16g00941	[Signalling] ERF/AP2 Gene Family (VvERF subfamily III - VvCBF1)			RNA.regulation of transcription.AP2/EREBP, APETALA2/Ethylene-responsive element binding protein family
TC111641	1.23671	0.0904826	4.3042	3.58868e-05	0.0114983	VIT_18s0001g11610	Vitvi18g02724	no hit

## Sheet: Supp. File 1B Rachis-T2
Table S1 B.: DEGs in BS rachis with a logFC |>1| in symptomatic and post-veraison samples (T2)
MA targets	logFC	AveExpr	t	PValue	adjPVal	12Xv1 ID	V3Cost	Annotation	big group	subgroup	BIN-categories
TC107283	1.49386	-0.0392723	6.08385	6.45353e-08	2.63816e-06	VIT_14s0083g01100	Vitvi14g01350	alpha-1,4-glucan-protein synthase 1	cell wall biosynthesis	cell wall proteins	cell wall.cell wall proteins.RGP
TC135795	-1.80516	-0.0621703	-10.4599	7.62016e-15	5.71753e-13	VIT_18s0122g00120	Vitvi18g00008	cellulose synthase CESA2	cell wall biosynthesis	Cellulose synthesis	cell wall.cellulose synthesis.cellulose synthase
TC121439	-1.29993	0.0307079	-3.15274	0.00132558	0.0372388	VIT_07s0005g04110	Vitvi07g00665	Cellulose synthase CESA4	cell wall biosynthesis	Cellulose synthesis	cell wall.cellulose synthesis.cellulose synthase
TC116609	-1.35497	0.0952733	-3.75465	0.000214814	0.00663183	VIT_02s0025g01750	Vitvi02g01341	cellulose synthase CSLG3	cell wall biosynthesis	Cellulose synthesis	cell wall.cellulose synthesis.cellulose synthase
TC117809	1.82726	-0.0348241	7.40934	4.6991e-10	2.35054e-08	VIT_04s0008g02830	Vitvi04g00249	Galactokinase like protein	cell wall biosynthesis	cell wall precursor synthesis	ell wall.precursor synthesis.sugar kinases.arabinose-1-kinase
TC138632	4.59738	-0.0485226	48.4897	3.41339e-46	1.34886e-42	VIT_05s0077g01280	Vitvi05g00089	glycosyl hydrolase family 3 beta xylosidase BXL1	Cell wall degradation	mannan-xylose-arabinose-fucose	cell wall.degradation.mannan-xylose-arabinose-fucose
TC130543	1.51044	-0.0132907	4.888	4.83839e-06	0.000168703	VIT_08s0007g04820	Vitvi08g01606	pectate lyase	Cell wall degradation	pectate lyases and polygalacturonases	cell wall.degradation.pectate lyases and polygalacturonases
TC116347	-1.33909	0.0931906	-3.20942	0.00112488	0.0319029	VIT_04s0044g01000	Vitvi04g02246	pectinesterase family	Cell wall degradation	pectin esterase	cell wall.pectin*esterases.PME
TC118699	-1.35345	-0.25889	-7.05676	1.7453e-09	8.37673e-08	VIT_16s0098g01900	Vitvi16g01418	pectinesterase family	Cell wall degradation	pectin esterase	cell wall.pectin*esterases.PME
TC106287	-1.42461	-0.123179	-5.99708	8.88239e-08	3.58166e-06	VIT_11s0016g03020	Vitvi11g00256	pectinesterase family	Cell wall degradation	pectin esterase	cell wall.pectin*esterases.PME
TC114151	1.19905	-0.0488963	3.3474	0.000749343	0.0217732	VIT_09s0002g00320	Vitvi09g00017	Pectinesterase PME3	Cell wall degradation	pectin esterase	cell wall.pectin*esterases.PME
TC111702	1.90271	0.0215339	10.2388	1.6436e-14	1.1809e-12	VIT_16s0050g01110	Vitvi16g01920	Polygalacturonase GH28	Cell wall degradation	pectate lyases and polygalacturonases	cell wall.degradation.pectate lyases and polygalacturonases
TC115272	1.29599	-0.106603	3.50927	0.000460026	0.0138066	VIT_08s0007g07880	Vitvi08g01857	Polygalacturonase GH28	Cell wall degradation	pectate lyases and polygalacturonases	cell wall.degradation.pectate lyases and polygalacturonases
TC114318	1.5706	0.158985	6.27147	3.22793e-08	1.35219e-06	VIT_08s0007g07690	Vitvi08g01844	Polygalacturonase inhibiting protein PGIP1	Cell wall degradation	pectate lyases and polygalacturonases	cell wall.degradation.pectate lyases and polygalacturonases
TC116099	2.88254	-0.0859173	30.6601	6.42349e-36	3.46139e-33	VIT_06s0061g00550	Vitvi06g01329	[SWITCH] xyloglucan endotransglucosylase/hydrolase 32	cell wall modfication	xyloglucan endotransglycosylase	cell wall.modification
TC109065	1.70573	-0.0795551	10.3621	1.06985e-14	7.92691e-13	VIT_06s0004g04860	Vitvi06g00481	Expansin A (VvEXPA06)	cell wall modfication	expansin	cell wall.modification
TC106863	1.52965	0.0121123	8.46742	9.40346e-12	5.43795e-10	VIT_00s0323g00050	Vitvi02g00499	invertase/pectin methylesterase inhibitor	cell wall modfication	pectin methylesterase inhibitor	misc.invertase/pectin methylesterase inhibitor family protein
TC128561	-1.86765	0.146546	-13.4079	4.82089e-19	5.29182e-17	VIT_11s0052g01250	Vitvi11g01268	xyloglucan endotransglucosylase/hydrolase 23	cell wall modfication	xyloglucan endotransglycosylase	cell wall.modification
TC106633	-2.25078	0.0347945	-18.2172	6.74223e-25	1.17543e-22	VIT_01s0026g00200	Vitvi01g00784	xyloglucan endotransglucosylase/hydrolase 28	cell wall modfication	xyloglucan endotransglycosylase	cell wall.modification
TC105693	-2.26383	0.142403	-13.574	2.89035e-19	3.26334e-17	VIT_00s0386g00050	Vitvi07g03060	xyloglucan endotransglucosylase/hydrolase precursor	cell wall modfication	xyloglucan endotransglycosylase	cell wall.modification
TC107515	-1.66284	0.155129	-5.33068	1.00431e-06	3.67474e-05	VIT_05s0062g00480	Vitvi05g02108	Xyloglucan endo-transglycosylase, C-terminal	cell wall modfication	xyloglucan endotransglycosylase	cell wall.modification
TC108886	-2.59351	0.130618	-22.0119	8.77242e-29	2.16661e-26	VIT_12s0134g00160	Vitvi12g00586	Xyloglucan endotransglycosylase/hydrolase 16	cell wall modfication	xyloglucan endotransglycosylase	cell wall.modification
TC131448	2.43662	0.00329002	21.0307	7.84555e-28	1.8237e-25	VIT_03s0088g00650	Vitvi03g00737	xyloglucan:xyloglucosyl transferase	cell wall modfication	xyloglucan endotransglycosylase	cell wall.modification
TC110893	3.30466	0.119698	39.9999	7.69551e-42	1.16447e-38	VIT_08s0007g06040	Vitvi08g01701	[SWITCH]beta-1,3-glucanase	hydrolytic enzyme of polysaccharides	glucan endo-1,3-beta-glucosidase	misc.beta 1,3 glucan hydrolases.glucan endo-1,3-beta-glucosidase
TC112506	2.39365	-0.148014	16.4807	6.45791e-23	1.00735e-20	VIT_06s0004g01430	Vitvi06g00145	ABA glucosidase	hydrolytic enzyme of polysaccharides	gluco-, galacto- and mannosidases	misc.gluco-, galacto- and mannosidases
TC111121	1.28757	-0.0637473	4.22439	4.68381e-05	0.00153388	VIT_12s0028g00050	Vitvi12g00038	beta-1,3 glucanase	hydrolytic enzyme of polysaccharides	glucan endo-1,3-beta-glucosidase	misc.beta 1,3 glucan hydrolases
TC122233	2.68205	-0.102643	24.2376	8.05097e-31	2.51169e-28	VIT_06s0061g00120	Vitvi06g01917	beta-1,3-glucanase [Vitis riparia]	hydrolytic enzyme of polysaccharides	glucan endo-1,3-beta-glucosidase	misc.beta 1,3 glucan hydrolases.glucan endo-1,3-beta-glucosidase
TC108343	3.97998	-0.121389	35.2401	5.29185e-39	4.82576e-36	VIT_11s0016g02200	Vitvi11g00178	Beta-galactosidase	hydrolytic enzyme of polysaccharides	gluco-, galacto- and mannosidases	misc.gluco-, galacto- and mannosidases.beta-galactosidase
TC112276	-1.48925	0.0585867	-5.63579	3.33169e-07	1.26593e-05	VIT_19s0014g03240	Vitvi19g00264	Beta-mannosidase 4	hydrolytic enzyme of polysaccharides	gluco-, galacto- and mannosidases	misc.gluco-, galacto- and mannosidases
TC125986	1.65551	0.117353	7.75577	1.29795e-10	6.7193e-09	VIT_08s0040g01470	Vitvi08g01001	Cis-zeatin O-beta-D-glucosyltransferase	hydrolytic enzyme of polysaccharides	UDP glucosyl and glucoronyl transferases	misc.UDP glucosyl and glucoronyl transferases
TC120852	-1.39566	0.0263174	-5.25795	1.30362e-06	4.74063e-05	VIT_18s0001g06090	Vitvi18g00427	Cis-zeatin O-beta-D-glucosyltransferase	hydrolytic enzyme of polysaccharides	UDP glucosyl and glucoronyl transferases	misc.UDP glucosyl and glucoronyl transferases
TC117928	1.55784	0.186358	6.72653	5.96508e-09	2.67864e-07	VIT_03s0017g02240	Vitvi03g01300	glucan endo-1,3-beta-glucosidase precursor	hydrolytic enzyme of polysaccharides	glucan endo-1,3-beta-glucosidase	misc.beta 1,3 glucan hydrolases
TC115850	-1.39064	0.0906254	-3.42803	0.00058855	0.0173564	VIT_00s0455g00040	Vitvi10g00307	glycosyl transferase family 8 protein	hydrolytic enzyme of polysaccharides	UDP glucosyl and glucoronyl transferases	misc.UDP glucosyl and glucoronyl transferases
TC123362	3.20335	0.00658723	30.8126	4.99571e-36	2.8202e-33	VIT_06s0004g07230	Vitvi06g01762	indole-3-acetate beta-glucosyltransferase	hydrolytic enzyme of polysaccharides	UDP glucosyl and glucoronyl transferases	misc.UDP glucosyl and glucoronyl transferases
TC118626	2.50301	0.0449675	16.1975	1.40218e-22	2.10416e-20	VIT_03s0180g00280	Vitvi03g00566	indole-3-acetate beta-glucosyltransferase	hydrolytic enzyme of polysaccharides	UDP glucosyl and glucoronyl transferases	misc.UDP glucosyl and glucoronyl transferases
TC118004	-1.65764	0.150475	-7.6647	1.81961e-10	9.33828e-09	VIT_05s0062g00310	#N/A	UDP-glucoronosyl/UDP-glucosyl transferase UGT75C1	hydrolytic enzyme of polysaccharides	UDP glucosyl and glucoronyl transferases	misc.UDP glucosyl and glucoronyl transferases
TC120284	7.12266	0.0646917	72.1792	2.70125e-55	1.60116e-51	VIT_14s0068g01790	Vitvi14g01525	Unknown
TC116734	7.11345	0.00612124	72.5157	2.11142e-55	1.60116e-51	VIT_17s0119g00240	Vitvi17g01622	Trypsin and protease inhibitor Kunitz family			stress.biotic.PR-proteins.proteinase inhibitors.trypsin inhibitor
TC116933	5.37238	0.0640688	47.7842	7.3471e-46	2.1775e-42	VIT_06s0004g06830	Vitvi06g00666	[Aminoacid Biosynthesis --> Asn (N)] Asparagine synthase (Vv)			amino acid metabolism.synthesis.aspartate family.asparagine.asparagine synthetase
TC122760	5.18487	0.214707	36.7977	5.72704e-40	6.78941e-37	VIT_19s0090g01340	Vitvi19g00581	no hit
TC120143	4.57795	-0.00707432	34.9402	8.20389e-39	6.94694e-36	VIT_02s0025g04300	#N/A	Thaumatin			stress.abiotic
TC123241	4.16167	0.0331835	39.9837	7.85811e-42	1.16447e-38	VIT_17s0119g00150	Vitvi17g01613	alpha-amylase/subtilisin inhibitor			stress.biotic.PR-proteins.proteinase inhibitors.trypsin inhibitor
TC132554	4.05102	0.116628	31.8388	9.46403e-37	5.60981e-34	VIT_05s0020g05000	Vitvi05g01910	Inhibitor of trypsin and hageman factor (CMTI-V)
TC105429	3.99935	0.0332565	27.1223	3.06705e-33	1.25379e-30	VIT_10s0003g00470	Vitvi10g01778	isoflavone methyltransferase/ Orcinol O-methyltransferase 1 oomt1			secondary metabolism.phenylpropanoids
TC116696	3.92288	0.139981	43.9792	5.58293e-44	1.32371e-40	VIT_00s0586g00030	Vitvi10g00451	stem-specific protein TSJT1			hormone metabolism.auxin.induced-regulated-responsive-activated
TC137759	3.91928	0.0309214	33.5289	6.77346e-38	5.01871e-35	VIT_05s0077g01690	Vitvi05g00065	s1_Pathogenesis protein 10 [Vitis vinifera]
TC132826	3.6593	-0.0774766	32.6845	2.49064e-37	1.62127e-34	VIT_19s0014g05090	Vitvi19g00405	thioredoxin h			redox.thioredoxin
TC107143	3.60653	0.0831923	25.2357	1.10239e-31	3.84378e-29	VIT_10s0071g00810	Vitvi10g01544	binding			not assigned.unknown
TC118655	3.57821	0.0640349	32.6574	2.59842e-37	1.62127e-34	VIT_10s0071g00840	Vitvi10g02082	Unknown			not assigned.unknown
TC121390	3.57766	0.212155	26.7774	5.8078e-33	2.29505e-30	VIT_18s0001g14260	Vitvi18g02796	no hit
TC107536	3.44754	0.267246	27.4845	1.58045e-33	7.20625e-31	VIT_00s0323g00060	Vitvi02g00500	invertase/pectin methylesterase inhibitor
TC120859	3.43227	0.014319	27.4626	1.64495e-33	7.22256e-31	VIT_18s0001g02760	Vitvi18g02533	lipase GDSL			misc.GDSL-motif lipase
TC130412	3.3951	-0.303891	24.7602	2.81874e-31	9.54747e-29	VIT_10s0071g00850	Vitvi10g01547	binding			not assigned.unknown
TC128915	3.32012	-0.0510931	35.7889	2.39311e-39	2.36419e-36	VIT_19s0090g01040	Vitvi19g00554	no hit
TC119723	3.21389	0.00553113	34.8461	9.42145e-39	7.44608e-36	VIT_11s0016g05330	Vitvi11g00466	SPX2 (SYG1/Pho81/XPR1) domain-containing protein SPX2			stress.abiotic
TC132711	3.20264	-0.115746	25.4105	7.8372e-32	2.90344e-29	VIT_17s0000g09700	Vitvi17g00963	Unknown			not assigned.unknown
TC120971	3.18048	-0.182111	19.8519	1.21677e-26	2.53067e-24	VIT_03s0038g02110	Vitvi03g00119	Co-chaperone-curved DNA binding protein A			stress.abiotic.heat
TC115619	3.14533	-0.0610919	27.8903	7.58804e-34	3.59825e-31	VIT_02s0033g01390	Vitvi02g01640	no hit
TC128372	3.03611	0.0800142	24.3749	6.09975e-31	1.95601e-28	VIT_15s0048g02750	Vitvi15g00901	Unknown
TC133561	3.00663	0.0110172	29.0808	9.29008e-35	4.58891e-32	VIT_01s0011g05090	Vitvi01g00437	Major latex-like protein 34
TC122544	2.97369	0.036985	27.3592	1.98634e-33	8.41004e-31	VIT_11s0149g00350	Vitvi11g00641	chitinase-3 protein 1 precursor			stress.biotic
TC136014	2.85962	0.20207	18.6585	2.22344e-25	3.99376e-23	VIT_05s0077g01910	Vitvi05g01744	no hit
TC108864	2.84942	-0.152511	19.8283	1.28729e-26	2.63119e-24	VIT_19s0090g00960	Vitvi19g02032	Unknown
TC114545	2.84526	0.0447091	15.8393	3.7867e-22	5.40859e-20	VIT_11s0016g04160	Vitvi11g00356	Sulfate transporter 3.5			transport.sulphate
TC109140	2.84399	0.0598193	22.0289	8.45002e-29	2.13138e-26	VIT_01s0011g01780	Vitvi01g01883	F-box protein PP2-B12 (Protein phloem protein 2-like B12)
TC110583	2.77997	-0.0747801	17.4187	5.27898e-24	8.81442e-22	VIT_08s0007g01940	Vitvi08g01338	UDP-sulfoquinovose:DAG sulfoquinovosyltransferase			lipid metabolism.glycolipid synthesis.sulfolipid synthase
TC109880	2.76639	0.122714	19.533	2.61001e-26	5.24435e-24	VIT_14s0068g01570	Vitvi14g01507	glutaredoxin-like			redox.glutaredoxins
TC109999	2.71645	0.0120676	19.2012	5.83345e-26	1.11541e-23	VIT_13s0019g02180	Vitvi13g00343	tropinone reductase			misc.nitrilases, *nitrile lyases, berberine bridge enzymes, reticuline oxidases, troponine reductases
TC134545	2.69571	0.132572	20.6592	1.83705e-27	4.03301e-25	VIT_18s0001g00110	Vitvi18g00115	Unknown			not assigned.unknown
TC114480	2.62694	0.228606	24.0843	1.09922e-30	3.2578e-28	VIT_14s0081g00030	Vitvi14g00487	[SWITCH] Pathogenesis-related protein-4 (Chitinase )			stress.biotic
TC122506	2.58686	-0.00182042	18.3877	4.38171e-25	7.75301e-23	VIT_01s0011g06240	Vitvi01g00532	cytochrome B561			redox.ascorbate and glutathione
TC134006	2.55322	0.0331638	14.1363	5.24567e-20	6.54604e-18	VIT_19s0015g01350	Vitvi19g00768	stachyose synthase precursor			minor CHO metabolism.raffinose family.raffinose synthases.putative
TC138022	2.47568	-0.0487735	22.2686	5.00916e-29	1.38101e-26	VIT_17s0000g08010	Vitvi17g00778	trehalose 6-phosphate synthase
TC120692	2.44192	-0.00738889	20.9329	9.80518e-28	2.23539e-25	VIT_16s0100g00770	Vitvi16g01486	[Phenylpropanoid pathway, step09, branch C] Stilbene synthase (VvSTS09)			secondary metabolism.flavonoids.chalcones.naringenin-chalcone synthase
TC105896	2.4411	-0.00651157	22.1555	6.40674e-29	1.72618e-26	VIT_19s0015g01720	Vitvi19g00904	[Sugar Metabolism --> Glycolysis, step04] Fructose-bisphosphate aldolase (Vv)			PS.calvin cycle.aldolase
TC118462	2.3655	0.0283577	13.1466	1.08577e-18	1.14927e-16	VIT_12s0028g03560	Vitvi12g00298	Unknown			not assigned.unknown
TC122025	2.36178	-0.0440564	13.4406	4.35698e-19	4.82728e-17	VIT_04s0023g01090	Vitvi04g02094	Unknown
TC116804	2.31948	0.0372558	13.7393	1.74291e-19	2.0257e-17	VIT_03s0063g01930	Vitvi03g00381	DC1 domain-containing protein			not assigned.no ontology.DC1 domain containing protein
TC122981	2.31751	0.120944	15.903	3.17039e-22	4.64011e-20	VIT_18s0001g15650	Vitvi18g01248	pathogenesis related protein			stress.biotic
TC115031	2.3107	-0.0154223	12.23	2.00919e-17	1.92089e-15	VIT_13s0019g02660	Vitvi13g02012	Unknown
TC111903	2.27486	-0.0362962	13.8896	1.10354e-19	1.34871e-17	VIT_14s0030g02200	Vitvi14g00473	[TranscriptionFactor] VvbZIP38			RNA.regulation of transcription.bZIP transcription factor family
TC118623	2.22483	-0.041143	24.1413	9.78856e-31	2.97547e-28	VIT_05s0049g00780	Vitvi05g01948	no hit
TC120957	2.19274	0.208035	15.4951	9.97633e-22	1.37523e-19	VIT_08s0007g04000	Vitvi08g02274	Unknown			not assigned.unknown
TC121123	2.18927	0.0806933	19.3102	4.47416e-26	8.69527e-24	VIT_06s0004g03770	Vitvi06g00379	embryo-specific protein
TC109789	2.1808	0.120754	9.18746	6.85941e-13	4.44362e-11	VIT_18s0001g15640	Vitvi18g02836	Pathogenesis-related			stress.biotic
TC110130	2.173	-0.137167	11.5703	1.75392e-16	1.51772e-14	VIT_07s0005g01970	Vitvi07g00457	[Polyols] Galactinol synthase (VvGOLS1)			minor CHO metabolism.raffinose family.galactinol synthases.known
TC120631	2.15874	0.142892	13.7708	1.58346e-19	1.87719e-17	VIT_05s0049g00550	Vitvi05g01933	no hit
TC120909	2.15107	-0.130208	13.5962	2.69937e-19	3.07703e-17	VIT_09s0002g05820	Vitvi09g01641	Unknown
TC108652	2.13532	0.107	9.95322	4.47538e-14	3.12092e-12	VIT_02s0012g00170	Vitvi02g00605	1,4-alpha-D-glucan maltohydrolase			major CHO metabolism.degradation.starch.starch cleavage.beta amylase
TC106682	2.13505	0.153212	16.717	3.40527e-23	5.3826e-21	VIT_02s0025g03190	Vitvi02g00288	2-oxoglutarate-dependent dioxygenase			not assigned.unknown
TC136873	2.1338	-0.107502	13.8463	1.25866e-19	1.5226e-17	VIT_05s0020g02720	Vitvi05g00430	Aspartic protease (VvAP11) [7S globulin precursor, basic]			protein.degradation.aspartate protease
TC123754	2.10096	0.0727143	11.591	1.63706e-16	1.43758e-14	VIT_13s0067g02120	Vitvi13g01899	[Aminoacid Biosynthesis --> Phe&Tyr --> to Tyr (Y)] Arogenate dehydrogenase (Vv)			amino acid metabolism.synthesis.aromatic aa.tyrosine.arogenate dehydrogenase \& prephenate dehydrogenase
TC116709	2.08218	-0.0709277	11.6723	1.25018e-16	1.14007e-14	VIT_11s0016g03400	Vitvi11g00290	[Sugar Transporter] HexoseTransporter (VvHT13) --> VviSTP14			transport.sugars
TC113442	2.06637	-0.0394107	12.237	1.96354e-17	1.8925e-15	VIT_04s0023g01110	Vitvi04g01221	PQ-loop repeat protein			not assigned.no ontology
TC131517	2.06338	-0.00263345	13.9318	9.71189e-20	1.19932e-17	VIT_07s0104g01220	Vitvi07g00237	Unknown			not assigned.unknown
TC127205	2.03907	-0.0314737	8.53502	7.3409e-12	4.30823e-10	VIT_17s0000g02140	Vitvi17g00178	3-hydroxyisobutyrate dehydrogenase			not assigned.no ontology
TC125623	2.01868	-0.0382834	11.6159	1.50744e-16	1.34366e-14	VIT_16s0022g00940	Vitvi16g00744	Pectinesterase PME3
TC106515	1.99954	-0.0316571	17.4699	4.61735e-24	7.81982e-22	VIT_13s0019g02020	Vitvi13g00330	Thaumatin			stress.biotic
TC114431	1.99256	0.12228	11.5294	2.0098e-16	1.71411e-14	VIT_14s0006g02590	Vitvi14g01136	Glutamine amidotransferase			not assigned.unknown
TC134228	1.96896	0.245731	10.547	5.63777e-15	4.25705e-13	VIT_05s0049g00760	Vitvi05g01946	no hit
TC111408	1.95177	0.0458005	11.6669	1.27247e-16	1.15153e-14	VIT_18s0001g03570	Vitvi18g00311	thaumatin ATLP-1			stress.biotic
TC115268	1.93327	-0.0680791	10.1809	2.0121e-14	1.42835e-12	VIT_14s0066g00120	Vitvi14g02997	Unknown			not assigned.unknown
TC127667	1.92417	-0.0467589	15.6291	6.83013e-22	9.52602e-20	VIT_16s0022g01650	Vitvi16g00811	receptor serine/threonine kinase PR5K			signalling.receptor kinases.thaumatin like
TC115253	1.92392	-0.0312732	12.3778	1.24577e-17	1.24106e-15	VIT_05s0077g01860	Vitvi05g01724	[Signalling] ERF/AP2 Gene Family (VvERF subfamily VII - VvRAP2.3)			RNA.regulation of transcription.AP2/EREBP, APETALA2/Ethylene-responsive element binding protein family
TC107351	1.87614	-0.0538742	9.14381	8.02844e-13	5.14471e-11	VIT_19s0014g01180	Vitvi19g00094	Pathogenesis-related			stress.biotic
TC119169	1.86857	0.158677	13.4963	3.66949e-19	4.10395e-17	VIT_00s2483g00010	Vitvi00g01357	Protein kinase
TC119893	1.82707	0.0727599	10.8912	1.72952e-15	1.35784e-13	VIT_00s0271g00110	Vitvi10g02161	[SWITCH] flavodoxin-like quinone reductase 1
TC107396	1.80287	-0.0355494	10.3268	1.20946e-14	8.90565e-13	VIT_09s0002g09140	Vitvi09g00837	[Signalling] ERF/AP2 Gene Family (VvERF subfamily V - VvERF003)			hormone metabolism.ethylene.signal transduction
TC107350	1.80286	-0.123932	11.4311	2.79053e-16	2.3297e-14	VIT_18s0089g01230	Vitvi18g02417	fructokinase-2			major CHO metabolism.degradation.sucrose.fructokinase
TC119688	1.7934	0.0281449	10.2548	1.55441e-14	1.12363e-12	VIT_10s0003g00480	Vitvi10g01779	isoflavone methyltransferase/ Orcinol O-methyltransferase 1 oomt1			secondary metabolism.phenylpropanoids
TC122380	1.78779	-0.0106851	10.0184	3.55782e-14	2.49574e-12	VIT_01s0150g00120	Vitvi01g01826	[Signalling] ERF/AP2 Gene Family (VvERF subfamily X - VvRAP2.06-L)			RNA.regulation of transcription.AP2/EREBP, APETALA2/Ethylene-responsive element binding protein family
TC119069	1.78468	-0.160455	10.6384	4.11351e-15	3.14617e-13	VIT_14s0066g01860	Vitvi14g01822	Zinc finger protein 5			RNA.regulation of transcription.C2H2 zinc finger family
TC109347	1.75967	-0.0147805	7.94588	6.41961e-11	3.36745e-09	VIT_10s0092g00710	Vitvi10g01190	Receptor protein kinase			signalling.receptor kinases.leucine rich repeat VIII.VIII-2
TC119215	1.74983	0.0413905	8.22186	2.31815e-11	1.2723e-09	VIT_00s0662g00010	Vitvi07g03026	Acyl-CoA oxidase (ACX2)			lipid metabolism.lipid degradation.beta-oxidation.acyl CoA DH
TC121713	1.74539	-0.0747543	8.64796	4.85766e-12	2.96843e-10	VIT_01s0137g00390	Vitvi01g00610	Unknown			not assigned.unknown
TC129876	1.74233	-0.0108792	7.38054	5.2302e-10	2.59431e-08	VIT_05s0049g01320	Vitvi05g00778	Unknown			not assigned.unknown
TC126286	1.72211	0.151081	10.7492	2.81093e-15	2.16387e-13	VIT_11s0118g00310	Vitvi11g00555	1,2-diacylglycerol 3-beta-galactosyltransferase			lipid metabolism.glycolipid synthesis.MGDG synthase
TC114085	1.71954	0.0258227	9.61727	1.47095e-13	9.74198e-12	VIT_12s0028g00670	Vitvi12g02200	Zinc knuckle
TC112252	1.65445	-0.156512	10.2784	1.43179e-14	1.04134e-12	VIT_02s0087g00930	Vitvi02g01288	[Carotenoid pathway] [SWITCH]Carotenoid cleavage dioxygenase 4 (9,10) (9`,10`) (VvCCD4b)			hormone metabolism.abscisic acid.synthesis-degradation.synthesis.9-cis-epoxycarotenoid dioxygenase
TC126139	1.65362	0.193424	8.6414	4.97548e-12	2.99413e-10	VIT_02s0236g00120	Vitvi02g01466	Unknown
TC120879	1.64749	0.0510217	8.96993	1.50559e-12	9.34489e-11	VIT_18s0089g00510	Vitvi18g02369	Isopentenyltransferase 1			hormone metabolism.cytokinin.synthesis-degradation
TC114676	1.64505	0.0271735	6.89125	3.23188e-09	1.51438e-07	VIT_08s0007g07640	Vitvi08g01841	[TranscriptionFactor] NAC domain (VvNAC61)			development.unspecified
TC125182	1.64465	0.0909491	5.33977	9.72031e-07	3.58985e-05	VIT_12s0035g01910	Vitvi12g02138	[Heat-Shock Protein]HSP20-21			stress.abiotic.heat
TC130951	1.63823	0.313119	6.75403	5.38522e-09	2.43671e-07	VIT_05s0049g00660	Vitvi05g01940	no hit
TC120079	1.62387	-0.0868809	7.44865	4.05999e-10	2.03946e-08	VIT_09s0002g00650	Vitvi09g00046	auxin-induced protein			hormone metabolism.auxin.induced-regulated-responsive-activated
TC107275	1.61731	0.0637794	5.90661	1.23841e-07	4.8938e-06	VIT_05s0077g01140	Vitvi05g00108	[TranscriptionFactor] VvbZIP14
TC122767	1.61018	0.11242	7.04211	1.84316e-09	8.77537e-08	VIT_04s0008g04810	Vitvi04g01888	Unknown			PS.lightreaction.ATP synthase.beta subunit
TC113435	1.60512	-0.170232	8.60585	5.66547e-12	3.37508e-10	VIT_08s0007g06340	Vitvi08g01724	Unknown			not assigned.unknown
TC120311	1.60159	-0.0299544	7.20244	1.01471e-09	4.90994e-08	VIT_19s0014g04780	Vitvi19g00377	no hit
TC106657	1.58819	0.0850863	5.33589	9.85669e-07	3.62892e-05	VIT_05s0049g00770	Vitvi05g01947	no hit
TC108014	1.58408	0.0276981	9.57601	1.70385e-13	1.12217e-11	VIT_06s0061g00850	Vitvi06g01357	harpin-induced protein			not assigned.no ontology
TC120045	1.57832	0.0636952	6.51009	1.33319e-08	5.70577e-07	VIT_07s0031g02620	Vitvi07g01930	Aspartic protease (VvAP18)			protein.degradation
TC123874	1.57424	0.0332884	8.39623	1.22098e-11	6.92571e-10	VIT_08s0058g00640	Vitvi08g00788	patellin-5			protein.targeting.secretory pathway.unspecified
TC118370	1.5742	-0.181283	9.51516	2.11697e-13	1.38656e-11	VIT_07s0005g01680	Vitvi07g00431	[Polyols] [SWITCH] Stachyose synthase (VvSTAS1)			minor CHO metabolism.raffinose family.stachyose synthases
TC118101	1.57342	0.133679	6.5604	1.10603e-08	4.78541e-07	VIT_08s0007g01400	Vitvi08g02226	Glutathione S-transferase 8 GSTU8			misc.glutathione S transferases
TC111129	1.5723	-0.0113598	9.82915	6.9352e-14	4.808e-12	VIT_11s0052g01620	Vitvi11g01293	Pathogenesis-related protein 1 precursor (PRP 1)			stress.abiotic.unspecified
TC137064	1.56857	-0.00791672	6.00106	8.75346e-08	3.54171e-06	VIT_06s0004g01990	Vitvi06g01629	no hit
TC134481	1.56489	4.61127e-05	6.85996	3.63105e-09	1.67495e-07	VIT_02s0025g04620	Vitvi02g00424	phospholipase D beta 1			lipid metabolism.lipid degradation.lysophospholipases.phospholipase D
TC134038	1.56111	0.123238	7.05216	1.77549e-09	8.48725e-08	VIT_12s0034g01900	Vitvi12g02658	globulin-like protein			development.storage proteins
TC123901	1.55951	0.00358035	7.24124	8.78272e-10	4.30245e-08	VIT_03s0063g00990	Vitvi03g01548	Blue (type 1) copper domain			not assigned.no ontology.glycine rich proteins
TC113515	1.55851	0.0881967	7.7028	1.57972e-10	8.14241e-09	VIT_18s0086g00680	Vitvi18g02889	no hit
TC106379	1.55303	0.179197	8.3186	1.62389e-11	9.08074e-10	VIT_01s0011g03660	Vitvi01g00299	IMP dehydrogenase/GMP reductase			not assigned.unknown
TC118234	1.53794	-0.128441	5.33492	9.89112e-07	3.63032e-05	VIT_18s0041g00740	Vitvi18g02014	UDP-glucose: anthocyanidin 5,3-O-glucosyltransferase			misc.UDP glucosyl and glucoronyl transferases
TC121774	1.53766	0.0548493	7.20383	1.00946e-09	4.90457e-08	VIT_09s0002g08820	#N/A	ankyrin repeat protein family
TC110358	1.52946	-0.0367387	8.12037	3.36975e-11	1.83249e-09	VIT_08s0032g00240	Vitvi08g00171	CYP71A22			misc.cytochrome P450
TC123673	1.5198	0.0535734	5.87693	1.38085e-07	5.43851e-06	VIT_14s0066g00020	Vitvi14g01642	Unknown			not assigned.unknown
TC111196	1.51917	0.0638808	7.6006	2.30841e-10	1.1695e-08	VIT_18s0001g03670	Vitvi18g00316	Zinc finger (C2H2 type) family			RNA.regulation of transcription.C2H2 zinc finger family
TC111555	1.5184	0.0600876	7.65409	1.89265e-10	9.67128e-09	VIT_05s0077g02080	Vitvi05g00032	branched chain alpha-keto acid dehydrogenase E2 subunit (din3)			amino acid metabolism.degradation.branched chain group.shared
TC113106	1.5174	0.0312073	4.99436	3.32807e-06	0.000117075	VIT_02s0025g02920	Vitvi02g00263	[Phenylpropanoid pathway, step06, branch A] [SWITCH] Caffeic acid 3-O-methyltransferase (VvCOMT)			secondary metabolism.phenylpropanoids.lignin biosynthesis.COMT
TC136537	1.51321	0.072685	8.64238	4.95761e-12	2.99413e-10	VIT_14s0108g00450	Vitvi14g03078	no hit
TC105285	1.5126	0.00154421	6.99837	2.16908e-09	1.02858e-07	VIT_06s0004g03840	Vitvi06g01673	chitinase 2
TC132011	1.51082	-0.0114199	6.92092	2.89396e-09	1.36143e-07	VIT_17s0000g00680	Vitvi17g01328	no hit
TC121742	1.50939	0.206572	5.22292	1.47766e-06	5.35709e-05	VIT_05s0049g00720	Vitvi05g01943	no hit
TC120445	1.50658	0.00154546	5.95934	1.02044e-07	4.10078e-06	VIT_04s0210g00050	Vitvi04g01550	strictosidine synthase			secondary metabolism.N misc.alkaloid-like
TC111873	1.50282	0.112068	8.46263	9.57022e-12	5.50752e-10	VIT_10s0003g00390	Vitvi10g00508	glutaredoxin			redox.glutaredoxins
TC116598	1.48884	0.144276	6.19631	4.26165e-08	1.74816e-06	VIT_16s0100g01120	Vitvi16g01477	[Phenylpropanoid pathway, step09, branch C] Stilbene synthase (VvSTS39)			secondary metabolism.flavonoids.chalcones.naringenin-chalcone synthase
TC130049	1.48356	0.00430983	5.84167	1.5713e-07	6.12757e-06	VIT_14s0036g00630	Vitvi14g00630	RNA binding motif protein 42			RNA.RNA binding
TC113499	1.48176	-0.0161675	6.05958	7.05707e-08	2.87497e-06	VIT_19s0014g04980	Vitvi19g00396	Cinnamyl alcohol dehydrogenase			secondary metabolism.flavonoids.dihydroflavonols.dihydroflavonol 4-reductase
TC120124	1.47866	0.0393973	7.07873	1.60826e-09	7.75038e-08	VIT_06s0061g01030	Vitvi06g01377	Aspartic protease (VvAP13) [aspartic proteinase nepenthesin-2 precursor]			protein.degradation
TC125085	1.46497	-0.000492419	5.70831	2.55828e-07	9.84688e-06	VIT_07s0151g00260	#N/A	Quinone-oxidoreductase, Chloroplast			misc.oxidases - copper, flavone etc
TC114927	1.46286	0.0709976	6.88796	3.27172e-09	1.52702e-07	VIT_18s0001g12170	Vitvi18g02738	CYP72A1			misc.cytochrome P450
TC126478	1.46099	0.106809	5.05576	2.6786e-06	9.47904e-05	VIT_06s0009g01930	Vitvi06g01091	5'-AMP-activated protein kinase beta-2 subunit			protein.postranslational modification
TC109234	1.45782	-0.143666	6.02128	8.12578e-08	3.29901e-06	VIT_01s0010g03320	Vitvi01g01621	Kelch repeat-containing F-box protein			protein.degradation.ubiquitin.E3.SCF.FBOX
TC138639	1.42279	-0.137048	6.26819	3.26737e-08	1.35436e-06	VIT_08s0007g07520	Vitvi08g01826	3-oxoacyl-[acyl-carrier-protein] reductase, chloroplast			misc.short chain dehydrogenase/reductase (SDR)
TC106418	1.41951	-0.15495	4.40642	2.544e-05	0.000854366	VIT_14s0108g01350	Vitvi14g02013	Unknown			not assigned.no ontology
TC114282	1.41684	-0.131161	6.71068	6.32737e-09	2.81996e-07	VIT_05s0049g01980	Vitvi05g00839	[TCA cycle, step02] Aconitate hydratase (Vv) [Aminoacid Biosynthesis --> Leu (L), step02] 3-Isopropylmalate dehydratase (Vv)			TCA / org transformation.other organic acid transformatons.aconitase
TC121379	1.40801	0.0854084	6.26833	3.26561e-08	1.35436e-06	VIT_02s0025g04290	Vitvi02g01406	thaumatin
TC107939	1.39776	-0.172303	5.9393	1.09837e-07	4.36953e-06	VIT_02s0025g04660	Vitvi02g00429	senescence-inducible chloroplast stay-green protein 1			not assigned.unknown
TC110025	1.39319	0.0242389	3.32903	0.00079141	0.0228833	VIT_18s0001g14440	Vitvi18g01129	Molecular chaperone DnaJ			stress.abiotic.heat
TC119258	1.3912	0.248247	4.26944	4.03107e-05	0.00133487	VIT_08s0007g02370	Vitvi08g02246	Unknown
TC111714	1.38893	-0.324716	5.74632	2.22686e-07	8.62725e-06	VIT_11s0052g01700	Vitvi11g01298	[Ca2+ Signalling] Calcineurin-B like interacting protein kinases (VvCIPK21)			protein.postranslational modification
TC125900	1.38783	-0.040332	5.10259	2.2687e-06	8.10104e-05	VIT_13s0067g02090	Vitvi13g00126	Unknown			not assigned.unknown
TC116643	1.38782	-0.0261053	6.38121	2.15016e-08	9.07122e-07	VIT_00s0214g00150	Vitvi04g01104	F-box protein PP2-B1 (Protein phloem protein 2-like B1)			cell.organisation
TC105255	1.38725	-0.0687255	5.4884	5.68731e-07	2.12691e-05	VIT_06s0009g03740	Vitvi06g01261	serine-glyoxylate aminotransferase			PS.photorespiration.aminotransferases peroxisomal
TC121374	1.38334	-0.0348268	4.49391	1.89048e-05	0.000642167	VIT_06s0004g07280	Vitvi06g00713	UDP-glucuronosyl/UDP-glucosyltransferase
TC127693	1.36098	0.0494286	3.83616	0.000165898	0.00521675	VIT_06s0009g00480	Vitvi06g00928	[VviALMT3] Aluminum-activated malate transporter 3			not assigned.unknown
TC119839	1.3602	-0.105968	5.10294	2.26584e-06	8.10104e-05	VIT_05s0020g02310	Vitvi05g00387	pyruvate,orthophosphate dikinase			gluconeogenesis / glyoxylate cycle.pyruvate dikinase
TC135958	1.35698	-0.0209416	4.23866	4.46667e-05	0.0014709	VIT_00s0454g00030	Vitvi10g02298	subtilisin protease			protein.degradation.subtilases
TC113159	1.35369	0.0619083	3.89241	0.000138588	0.00436957	VIT_03s0038g04260	Vitvi03g00275	chloride channel protein CLC-e			transport.unspecified anions
TC117482	1.33794	0.40791	3.65538	0.00029321	0.00895876	VIT_05s0049g00570	Vitvi05g01934	Unknown
TC114427	1.32594	0.0295442	3.17054	0.00125921	0.0354582	VIT_04s0008g05420	Vitvi04g00476	SPX2 (SYG1/Pho81/XPR1) domain-containing protein SPX2			stress.abiotic
TC113345	1.32413	0.0371387	3.73206	0.000230655	0.00710239	VIT_12s0059g01810	Vitvi12g00475	photosystem II psbZ			PS.lightreaction.photosystem II.PSII polypeptide subunits
TC105153	1.31992	0.11316	3.05568	0.00174934	0.0485677	VIT_14s0060g00770	Vitvi14g00064	glycosyl transferase family 8 protein			minor CHO metabolism.raffinose family.galactinol synthases.known
TC105745	1.31755	0.00672764	3.73005	0.000232117	0.00712888	VIT_19s0014g05080	Vitvi19g01981	Oxygen evolving enhancer 3 (PsbQ)			PS.lightreaction.photosystem II.PSII polypeptide subunits
TC120770	1.30571	0.0856789	3.63267	0.00031466	0.00956485	VIT_08s0007g05720	Vitvi08g02327	no hit
TC136951	1.30477	0.000289035	3.97968	0.0001046	0.00333341	VIT_02s0025g01220	Vitvi02g00108	high mobility group HMG1/2			RNA.regulation of transcription.High mobility group (HMG) family
TC136000	1.30321	0.115862	4.60777	1.28041e-05	0.000437444	VIT_19s0090g00360	Vitvi19g02012	Unknown
TC138149	1.30061	0.0406859	3.43364	0.000578672	0.0171076	VIT_13s0067g02050	Vitvi13g00122	Unknown			not assigned.unknown
TC120481	1.30046	0.0345275	3.47081	0.000517132	0.0153649	VIT_03s0038g03040	Vitvi03g01419	[Signalling] MAP-KKK (VvMAPKKK63 - VvRAF30)			protein.postranslational modification
TC114459	1.29566	-0.139352	3.70492	0.000251175	0.00769426	VIT_10s0003g02620	Vitvi10g01835	AWPM19			transport.misc
TC138863	1.28124	-0.0520847	3.65061	0.0002976	0.00906952	VIT_01s0011g05490	Vitvi01g00467	F-box domain containing protein			not assigned.unknown
TC115664	1.27795	-0.0924006	4.18613	5.31796e-05	0.00173199	VIT_17s0000g01080	Vitvi17g00085	HVA22E (HVA22-LIKE PROTEIN E)
TC114574	1.27557	0.0436483	5.12337	2.10719e-06	7.59292e-05	VIT_03s0063g01770	Vitvi03g01520	no hit
TC138540	1.27283	0.10906	5.59629	3.84617e-07	1.45675e-05	VIT_06s0061g00710	Vitvi06g01344	zinc finger (C3HC4-type RING finger)			protein.degradation.ubiquitin.E3.RING
TC105433	1.26659	0.0301445	3.80799	0.000181449	0.00566122	VIT_09s0002g01320	Vitvi09g01513	germin-like protein
TC117319	1.26262	0.0306028	3.36288	0.000715564	0.0208428	VIT_04s0008g01290	Vitvi04g00111	CGA1 (CYTOKININ-RESPONSIVE GATA FACTOR 1)			RNA.regulation of transcription.C2C2(Zn) GATA transcription factor family
TC115581	1.2611	-0.0765247	4.67908	1.00138e-05	0.000343102	VIT_19s0015g01750	Vitvi19g00908	WD-40 repeat			development.unspecified
TC110771	1.25961	0.0245026	4.31721	3.43553e-05	0.00114084	VIT_06s0004g07790	Vitvi06g00772	[SWITCH] lateral organ boundaries DOMAIN 15			RNA.regulation of transcription.AS2,Lateral Organ Boundaries Gene Family
TC133297	1.25856	0.0351543	4.36128	2.96254e-05	0.000986542	VIT_10s0003g04080	Vitvi10g00852	Unknown
TC117317	1.24407	-0.123748	3.58896	0.000360243	0.0108946	VIT_18s0001g09250	Vitvi18g00677	lateral organ boundaries protein 38			RNA.regulation of transcription.AS2,Lateral Organ Boundaries Gene Family
TC118730	1.239	0.0546562	3.89365	0.00013804	0.0043639	VIT_03s0063g02320	Vitvi03g00354	BURP domain containing protein			not assigned.no ontology
TC135148	1.23874	-0.00899661	3.19174	0.00118421	0.0335055	VIT_02s0025g02560	Vitvi02g00225	[Aminoacid Biosynthesis --> Met (M), step02] Cystathionine β-lyase (Vv)			amino acid metabolism.degradation.aspartate family.methionine.methionine gamma-lyase
TC130056	1.23228	0.131436	4.58902	1.36558e-05	0.000465199	VIT_18s0001g01460	Vitvi18g02519	no hit
TC115354	1.2268	-0.106	3.54502	0.000412378	0.0124395	VIT_05s0049g00420	Vitvi05g00706	E8 protein			redox.ascorbate and glutathione
TC122572	1.21761	0.0665356	3.11452	0.00147945	0.0413653	VIT_18s0122g00620	Vitvi18g02476	cinnamoyl-CoA reductase			secondary metabolism.phenylpropanoids
TC134303	1.21591	-0.0540893	3.79291	0.000190338	0.00590696	VIT_01s0127g00540	Vitvi01g02057	Protein disulfide isomerase			not assigned.no ontology.DC1 domain containing protein
TC113455	-1.21219	0.17907	-3.33399	0.000779831	0.0226037	VIT_08s0040g02730	Vitvi08g01101	exocyst subunit EXO70 H4			cell.vesicle transport
TC106184	-1.21462	0.0551429	-3.52484	0.000438663	0.0131988	VIT_01s0011g06190	Vitvi01g00528	histidine kinase (AHK4) (WOL)			hormone metabolism.cytokinin.signal transduction
TC105687	-1.22088	-0.0820728	-3.49015	0.000487623	0.0145245	VIT_12s0034g01970	Vitvi12g01880	[SWITCH] cupin			development.storage proteins
TC114165	-1.22217	-0.0134118	-3.30196	0.000857472	0.0247332	VIT_18s0001g12910	Vitvi18g00994	Inositol-pentakisphosphate 2-kinase 1 ATIPK1			minor CHO metabolism.myo-inositol.InsP-Kinases
TC122734	-1.24176	0.0608274	-4.24788	4.33167e-05	0.00143042	VIT_01s0026g01450	Vitvi01g00906	DnaJ homolog, subfamily B, member 4			stress.abiotic.heat
TC115113	-1.2477	-0.112405	-4.90651	4.53415e-06	0.000158562	VIT_12s0035g00880	Vitvi12g02022	lactoylglutathione lyase			Biodegradation of Xenobiotics.lactoylglutathione lyase
TC135391	-1.24946	0.0217223	-3.38568	0.000668402	0.019517	VIT_01s0026g00300	Vitvi01g00796	zinc finger (C3HC4-type RING finger)			protein.degradation.ubiquitin.E3.RING
TC130650	-1.24976	-0.00745839	-3.46481	0.000526626	0.0156079	VIT_17s0000g03270	Vitvi17g01391	CYP77A5P			misc.misc2
TC128579	-1.2522	-0.0407191	-3.38679	0.000666187	0.0195004	VIT_15s0107g00270	Vitvi15g00244	mechanosensitive ion channel			signalling.unspecified
TC107249	-1.25457	-0.0410865	-4.72456	8.55499e-06	0.000294824	VIT_12s0034g02560	Vitvi12g02680	DNA (cytosine-5)-methyltransferase (ATHIM)			RNA.regulation of transcription.DNA methyltransferases
TC107404	-1.26111	-0.168722	-3.24628	0.00101011	0.0289248	VIT_10s0003g04100	Vitvi10g00854	[Signalling] Auxin Response Factor (VvARF09)			RNA.regulation of transcription.ARF, Auxin Response Factor family
TC106626	-1.26504	0.104535	-3.11532	0.00147607	0.0413653	VIT_08s0007g06450	Vitvi08g02345	[FattyAcid degradation, step01] Fatty acid desaturase, ER -ω6- (VvFAD2)			lipid metabolism.FA desaturation.omega 6 desaturase
TC109755	-1.26574	-0.0469091	-3.61956	0.000327718	0.0099363	VIT_08s0058g01040	Vitvi08g00828	[Ca2+ Signalling] Calcineurin-B like interacting protein kinases (VvCIPK34)			protein.postranslational modification
TC125784	-1.2706	0.0541653	-4.14381	6.11615e-05	0.00198106	VIT_08s0040g02180	Vitvi08g01056	Mlo3			stress.biotic.signalling.MLO-like
TC105502	-1.27062	-0.0412632	-4.86175	5.30445e-06	0.000184411	VIT_18s0001g15000	Vitvi18g01177	ACT domain containing protein (ACR4)			amino acid metabolism.misc
TC130996	-1.27298	0.289505	-3.50027	0.000472825	0.0141192	VIT_00s0425g00040	Vitvi16g02128	Receptor serine/threonine kinase
TC117868	-1.27536	0.0184592	-3.0599	0.00172856	0.0481034	VIT_19s0014g03370	Vitvi19g00275	Methyltransferase type 11			not assigned.unknown
TC135780	-1.28096	0.0492832	-3.27413	0.000930813	0.0267186	VIT_12s0057g00180	Vitvi12g02467	Wound-induced			stress.abiotic.touch/wounding
TC117426	-1.28111	-0.0425996	-3.24393	0.00101708	0.029054	VIT_09s0054g01690	Vitvi09g01464	Transcription factor			RNA.regulation of transcription.NAC domain transcription factor family
TC127325	-1.28964	-0.0773015	-3.80796	0.000181465	0.00566122	VIT_16s0098g00360	Vitvi16g01289	CCT motif CONSTANS-LIKE			not assigned.unknown
TC109440	-1.28998	-0.0158817	-3.2185	0.00109552	0.0312198	VIT_17s0000g04850	Vitvi17g00447	OBF binding protein 4			RNA.regulation of transcription.C2C2(Zn) DOF zinc finger family
TC105516	-1.29392	-0.108027	-3.78537	0.000194943	0.00603406	VIT_06s0061g00230	Vitvi06g01288	ABC transporter G member 7			transport.ABC transporters and multidrug resistance systems
TC114313	-1.29729	0.128327	-3.50635	0.000464135	0.0138948	VIT_05s0020g00270	Vitvi05g01823	no hit
TC120285	-1.30121	0.056997	-4.07134	7.76036e-05	0.0024932	VIT_16s0098g01790	Vitvi16g01406	calmodulin-binding region IQD21			signalling.calcium
TC109870	-1.30187	0.0220076	-3.42483	0.000594256	0.0174812	VIT_04s0008g02760	Vitvi04g00241	Unknown			not assigned.unknown
TC106237	-1.30319	-0.124454	-3.97645	0.000105701	0.00335948	VIT_14s0083g00110	Vitvi14g01246	Allene oxide cyclase			stress.abiotic.drought/salt
EV240691	-1.30645	-0.0314511	-3.82822	0.000170144	0.00533612	VIT_07s0141g00600	#N/A	Unknown			not assigned.unknown
TC131726	-1.31004	0.0661226	-5.6788	2.8488e-07	1.08593e-05	VIT_18s0001g03180	Vitvi18g00291	nodulin MtN21 family			development.unspecified
TC128497	-1.31293	-0.0324274	-5.31606	1.05846e-06	3.86095e-05	VIT_14s0083g00250	Vitvi14g02893	no hit
TC125264	-1.3145	-0.205184	-3.80655	0.000182279	0.0056717	VIT_04s0043g00370	Vitvi04g00973	Ammonium transporter 1;2			transport.ammonium
TC109329	-1.32774	-0.0160683	-3.18585	0.00120459	0.0340011	VIT_06s0061g01300	Vitvi06g01946	[Aminoacid Biosynthesis --> Phe&Tyr --> to Phe (F)] Arogenate dehydratase (Vv)			amino acid metabolism.synthesis.aromatic aa.phenylalanine.arogenate dehydratase / prephenate dehydratase
TC113452	-1.32866	0.0253208	-4.41659	2.45802e-05	0.000827836	VIT_07s0129g00490	Vitvi07g01627	Hydrogenobyrinic acid a,c-diamide synthase			protein.degradation.subtilases
TC133912	-1.33374	0.114087	-4.19129	5.22773e-05	0.00170729	VIT_02s0025g04120	Vitvi02g00381	calmodulin binding protein			signalling.calcium
TC124672	-1.33642	-0.0459605	-4.80428	6.48389e-06	0.000224101	VIT_16s0098g01870	Vitvi16g01415	[Ca2+ Signalling] Calcineurin-B like (VvCBL04)			signalling.calcium
TC111995	-1.33792	0.00918742	-5.59161	3.9121e-07	1.477e-05	VIT_18s0001g10330	Vitvi18g00770	subtilisin protease			protein.degradation.subtilases
TC116475	-1.34195	-0.079605	-5.44037	6.76528e-07	2.51418e-05	VIT_07s0005g05720	Vitvi07g00814	Tetratricopeptide repeat domain male sterility MS5			development.unspecified
TC118662	-1.34382	0.0667208	-3.10331	0.00152764	0.0426121	VIT_17s0000g00130	Vitvi17g00018	SEC14 cytosolic factor			protein.targeting.secretory pathway.unspecified
TC115812	-1.3456	-0.0991624	-4.14527	6.08676e-05	0.00197695	VIT_06s0009g01340	Vitvi06g01827	ascorbate oxidase precursor			redox.ascorbate and glutathione.ascorbate
TC116044	-1.3467	-0.051401	-5.54373	4.65455e-07	1.75174e-05	VIT_19s0085g00920	Vitvi19g01748	organic cation transport protein OCT2			transport.misc
TC110406	-1.35681	-0.123654	-3.29002	0.000888255	0.0255589	VIT_00s2269g00010	Vitvi10g02412	Armadillo/beta-catenin repeat			not assigned.no ontology.armadillo/beta-catenin repeat family protein
TC107147	-1.3589	-0.0464052	-3.39063	0.000658564	0.0193249	VIT_01s0011g03400	Vitvi01g00277	proton-dependent oligopeptide transport (POT) family protein			transport.peptides and oligopeptides
TC126631	-1.3622	0.0555578	-4.36754	2.90079e-05	0.000968701	VIT_00s0425g00030	Vitvi16g02127	Receptor serine/threonine kinase
TC110306	-1.36234	-0.0794577	-3.21099	0.00111976	0.031834	VIT_13s0019g04460	Vitvi13g00622	[Phenylpropanoid pathway, step01] Phenylalanine ammonia-lyase (VvPAL) --> PAL2			secondary metabolism.phenylpropanoids.lignin biosynthesis.PAL
TC115433	-1.36838	-0.0522574	-5.05877	2.65019e-06	9.40659e-05	VIT_06s0004g05950	Vitvi06g00578	Unknown			not assigned.unknown
TC128439	-1.3768	0.0600258	-4.23029	4.59282e-05	0.00150825	VIT_06s0004g06960	Vitvi06g00680	BCL2 binding anthogene			stress.abiotic.unspecified
TC122379	-1.38042	0.125302	-4.10409	6.97035e-05	0.00224548	VIT_05s0020g03650	Vitvi05g00520	Unknown			not assigned.unknown
TC113135	-1.38789	0.0825606	-6.81434	4.30291e-09	1.96954e-07	VIT_18s0001g12990	Vitvi18g01001	anthranilate N-benzoyltransferase protein 1			stress.biotic
TC127615	-1.39163	0.132757	-7.32513	6.42758e-10	3.16178e-08	VIT_11s0016g01940	Vitvi11g00154	Unknown			not assigned.unknown
TC105147	-1.39189	-0.174254	-6.63493	8.38512e-09	3.6681e-07	VIT_17s0000g07200	Vitvi17g00698	[Flavonoid pathway, step02] Flavonoid 3' hydroxylase (VvF3'H a)			secondary metabolism.flavonoids.dihydroflavonols.flavonoid 3''-monooxygenase
TC107826	-1.40293	0.11656	-4.10467	6.95717e-05	0.00224548	VIT_18s0075g00250	Vitvi18g01735	Unknown
TC116125	-1.40469	-0.0385898	-4.8355	5.81448e-06	0.000201552	VIT_08s0007g01930	Vitvi08g01337	Anthranilate N-benzoyltransferase			secondary metabolism.phenylpropanoids
TC108954	-1.40761	-0.0140334	-6.58886	9.95081e-09	4.32113e-07	VIT_05s0062g00430	Vitvi05g01276	UDP-glucose:flavonoid 7-O-glucosyltransferase			misc.UDP glucosyl and glucoronyl transferases
TC123170	-1.4137	0.00440485	-4.47962	1.98468e-05	0.00067224	VIT_03s0180g00070	Vitvi03g00545	cyclase			DNA.unspecified
TC131987	-1.41467	0.0484769	-3.94031	0.000118798	0.00376565	VIT_06s0004g06480	Vitvi06g00629	CYP71E			misc.cytochrome P450
EE070946	-1.41585	0.00284281	-4.96473	3.6946e-06	0.000129584	VIT_05s0020g04540	Vitvi05g00616	[Cuticle metabolism] CER6like - Aliphatic wax			lipid metabolism.FA synthesis and FA elongation.beta ketoacyl CoA synthase
TC115152	-1.41792	-0.115243	-5.95665	1.03056e-07	4.12748e-06	VIT_05s0094g00920	Vitvi05g01638	formin protein AHF1			not assigned.no ontology.formin homology 2 domain-containing protein
TC119377	-1.42226	-0.0835718	-5.17263	1.7682e-06	6.39084e-05	VIT_07s0005g02040	Vitvi07g00468	alpha-L-fucosidase 2 precursor			misc.GDSL-motif lipase
TC115240	-1.42285	-0.0837554	-4.71218	8.93034e-06	0.000306867	VIT_02s0012g01660	Vitvi02g00726	ATPase PGP2 (P-GLYCOPROTEIN 2)			transport.ABC transporters and multidrug resistance systems
TC127136	-1.42564	0.0421308	-4.03961	8.60823e-05	0.00275812	VIT_15s0021g00220	Vitvi15g00424	[Transport] ABC transporter C (VvABCC09)			transport.ABC transporters and multidrug resistance systems
TC125017	-1.43046	-0.0722163	-4.3884	2.7037e-05	0.000905433	VIT_08s0007g02020	Vitvi08g02238	proton-dependent oligopeptide transport (POT) family protein
TC136316	-1.44081	-0.00575559	-8.45545	9.82559e-12	5.62717e-10	VIT_04s0008g01800	Vitvi04g00153	[TranscriptionFactor] VvMYB (R2R3) - TT2like			RNA.regulation of transcription.MYB domain transcription factor family
TC122005	-1.45181	-0.100925	-5.50689	5.31913e-07	1.99551e-05	VIT_01s0011g06000	Vitvi01g00512	VACUOLAR IRON TRANSPORTER 1			transport.metal
TC110513	-1.45687	-0.124875	-3.98755	0.000101963	0.00325816	VIT_12s0059g00760	Vitvi12g00381	Adenosine 5' phosphosulfate reductase			S-assimilation.APR
TC133241	-1.46511	0.198651	-6.73461	5.78847e-09	2.60922e-07	VIT_09s0002g03400	Vitvi09g01573	no hit
TC119772	-1.46526	-0.0753429	-6.66831	7.4069e-09	3.27068e-07	VIT_12s0057g01440	Vitvi12g02509	Heavy-metal-associated domain-containing protein
TC127746	-1.46561	0.166647	-5.91657	1.19397e-07	4.73395e-06	VIT_11s0052g01140	Vitvi11g01671	membrane protein			not assigned.no ontology
TC122387	-1.46777	-0.0946604	-6.49095	1.4313e-08	6.10363e-07	VIT_01s0011g04080	Vitvi01g00337	zinc finger (C3HC4-type RING finger)			protein.degradation.ubiquitin.E3.RING
TC121777	-1.46893	0.174352	-5.94271	1.08473e-07	4.32979e-06	VIT_07s0031g01540	Vitvi07g01830	4-alpha-glucanotransferase			major CHO metabolism.degradation.starch.D enzyme
TC129448	-1.46977	0.0983693	-5.7011	2.62645e-07	1.00765e-05	VIT_08s0032g00700	Vitvi08g00212	CXE carboxylesterase			not assigned.no ontology
EE065155	-1.47124	0.303065	-7.23565	8.9671e-10	4.37469e-08	VIT_02s0012g01370	Vitvi02g01507	no hit
TC131324	-1.47494	0.0560257	-8.97792	1.46259e-12	9.12581e-11	VIT_01s0010g03870	Vitvi01g02275	Unknown			not assigned.unknown
TC107868	-1.47666	0.0131336	-6.45626	1.6279e-08	6.8924e-07	VIT_03s0091g00040	Vitvi03g00569	[Flavonoid pathway] [Transport] Galloyl glucosyltransferase (VvgGT1)
TC133951	-1.4786	0.0174794	-7.92128	7.03135e-11	3.6721e-09	VIT_09s0002g05490	Vitvi09g00470	ABC transporter g family pleiotropic drug resistance 12 PDR12			transport.ABC transporters and multidrug resistance systems
TC133775	-1.47877	-0.103397	-6.71773	6.1635e-09	2.75729e-07	VIT_19s0027g01890	Vitvi19g02324	Amino acid permease			transport.amino acids
TC106724	-1.48036	-0.0496216	-6.61966	8.87482e-09	3.86805e-07	VIT_18s0001g09360	Vitvi18g00683	Hydrogenobyrinic acid a,c-diamide synthase			protein.degradation.subtilases
TC135674	-1.48118	0.122091	-6.34238	2.48276e-08	1.04373e-06	VIT_09s0070g00210	Vitvi09g00988	Metal transporter Nramp1			transport.metal
TC132480	-1.49258	-0.126039	-5.11763	2.15062e-06	7.72594e-05	VIT_07s0005g00050	Vitvi07g00290	Heavy-metal-associated domain-containing protein			metal handling
TC133442	-1.49582	-0.136632	-5.81087	1.75882e-07	6.83634e-06	VIT_14s0060g01420	Vitvi14g00113	Unknown			not assigned.unknown
TC112647	-1.49754	0.022806	-4.43435	2.31452e-05	0.000781727	VIT_12s0028g02160	Vitvi12g00183	Ribulose bisphosphate carboxylase, large chain			not assigned.unknown
TC117354	-1.5159	-0.0150721	-6.67771	7.1524e-09	3.17572e-07	VIT_07s0141g00590	Vitvi07g00032	magnesium transporter CorA-like family protein (MRS2-2)			transport.unspecified cations
TC114693	-1.51652	0.0382769	-6.51618	1.30337e-08	5.59834e-07	VIT_14s0066g01640	Vitvi14g01805	nodulin MtN21 family			development.unspecified
TC110632	-1.51796	0.244216	-5.10097	2.28173e-06	8.12309e-05	VIT_08s0007g07550	Vitvi08g01831	GATA transcription factor 11			RNA.regulation of transcription.C2C2(Zn) GATA transcription factor family
TC108787	-1.51915	0.149589	-7.9625	6.03694e-11	3.18079e-09	VIT_00s1312g00010	Vitvi07g02613	basic helix-loop-helix (bHLH) family			RNA.regulation of transcription.bHLH,Basic Helix-Loop-Helix family
TC110849	-1.52473	0.0693082	-8.84392	2.37868e-12	1.4611e-10	VIT_01s0137g00510	Vitvi01g00617	CYP71B10			misc.cytochrome P450
TC118733	-1.52758	-0.0232271	-6.47844	1.49935e-08	6.37088e-07	VIT_07s0031g02170	Vitvi07g01890	glutamate receptor GLR3.6			signalling.in sugar and nutrient physiology
TC109644	-1.53064	0.0694694	-5.84764	1.5373e-07	6.01474e-06	VIT_13s0019g01830	Vitvi13g01576	calmodulin binding protein			signalling.calcium
TC123328	-1.542	0.109005	-6.65527	7.77481e-09	3.41372e-07	VIT_06s0004g06570	Vitvi06g00639	Calcium/proton exchanger CAX3			transport.calcium
TC105794	-1.54277	-0.0550145	-5.47044	6.06896e-07	2.2625e-05	VIT_15s0048g00680	Vitvi15g00721	NIK3 (NSP- interacting kinase 3)			signalling.receptor kinases.leucine rich repeat IV
TC116701	-1.55021	-0.0266433	-6.81231	4.33547e-09	1.97681e-07	VIT_02s0012g01210	Vitvi02g00688	acetylornithine deacetylase			protein.degradation
TC115273	-1.56069	0.0558066	-9.78041	8.24105e-14	5.551e-12	VIT_01s0026g00810	Vitvi01g00842	Leaf senescence protein			not assigned.unknown
TC107917	-1.5611	0.0561417	-6.84975	3.77172e-09	1.73309e-07	VIT_06s0009g02020	Vitvi06g01847	Tubulin beta-4 chain			cell.organisation
TC107194	-1.56237	-0.125322	-9.01353	1.28563e-12	8.06407e-11	VIT_05s0020g04510	Vitvi05g00614	GDP-mannose 3,5-epimerase 1			redox.ascorbate and glutathione.ascorbate.GME
TC110659	-1.56381	-0.246978	-5.04088	2.82349e-06	9.96205e-05	VIT_11s0016g05430	Vitvi11g00477	Unknown			not assigned.unknown
TC105480	-1.57535	-0.132962	-6.27044	3.24026e-08	1.35258e-06	VIT_05s0020g03890	Vitvi05g00542	kinase interacting			protein.postranslational modification
TC128504	-1.57755	-0.113039	-6.86677	3.54013e-09	1.63939e-07	VIT_07s0031g01910	Vitvi07g01868	Unknown			not assigned.unknown
TC108213	-1.58274	-0.0845203	-8.25993	2.01502e-11	1.11107e-09	VIT_07s0191g00180	Vitvi07g01488	homeobox-leucine zipper protein ATHB-6			RNA.regulation of transcription.HB,Homeobox transcription factor family
TC130179	-1.58305	-0.042384	-6.92302	2.8714e-09	1.3562e-07	VIT_11s0052g01240	Vitvi11g01267	[Terpenoid pathway -MEP, step01] 1-deoxy-D-xylulose-5-phosphate synthase (Vv)			secondary metabolism.isoprenoids.non-mevalonate pathway.DXS
TC118372	-1.5871	0.146952	-9.09258	9.65971e-13	6.12385e-11	VIT_00s0218g00220	Vitvi07g01415	UDP-glucoronosyl/UDP-glucosyl transferase
TC130754	-1.5951	0.0741173	-9.80662	7.51066e-14	5.14675e-12	VIT_02s0025g01360	Vitvi02g00121	[Signalling] ERF/AP2 Gene Family (VvERF subfamily I - VvERF061)			RNA.regulation of transcription.AP2/EREBP, APETALA2/Ethylene-responsive element binding protein family
TC110954	-1.59687	-0.0103363	-8.93527	1.7072e-12	1.05411e-10	VIT_08s0007g07000	Vitvi08g01777	disease resistance-responsive			stress.biotic.PR-proteins
TC105197	-1.59972	0.0754061	-5.71765	2.47255e-07	9.54793e-06	VIT_08s0217g00100	Vitvi08g00690	[Sugar Metabolism --> Gluconeogenesis, step01] Pyruvate decarboxylase (Vv)			fermentation.PDC
TC109889	-1.61989	-0.131621	-8.57693	6.29734e-12	3.73275e-10	VIT_03s0063g01480	Vitvi03g00413	CYP82C4			misc.cytochrome P450
TC110223	-1.62131	-0.0830206	-5.40773	7.61071e-07	2.81953e-05	VIT_01s0011g03180	Vitvi01g00253	lysine and histidine specific transporter			transport.amino acids
TC110652	-1.62211	0.0723068	-6.79027	4.70608e-09	2.13757e-07	VIT_01s0011g05180	Vitvi01g01981	Bet v I allergen			stress.abiotic.unspecified
TC109370	-1.63486	0.0274744	-8.50989	8.0486e-12	4.67726e-10	VIT_00s1003g00010	Vitvi00g01022	senescence-associated protein
TC104935	-1.63732	-0.120555	-7.65061	1.91727e-10	9.75503e-09	VIT_14s0083g01110	Vitvi14g01351	Brassinosteroid-6-oxidase			hormone metabolism.brassinosteroid.synthesis-degradation.BRs.other
TC106363	-1.65117	-0.106183	-6.54563	1.16837e-08	5.03675e-07	VIT_04s0008g02860	Vitvi04g00252	cation transport protein chaC			transport.unspecified cations
TC127152	-1.6576	-0.106693	-7.45501	3.96506e-10	2.00025e-08	VIT_15s0048g00740	Vitvi15g00727	no hit
TC113397	-1.65854	0.0314378	-7.35418	5.76909e-10	2.84969e-08	VIT_17s0000g04150	Vitvi17g00371	[Flavonoid pathway, step06 branch B] Leucoanthocyanidin reductase 12(VvLAR2)			secondary metabolism.flavonoids.isoflavones.isoflavone reductase
TC105953	-1.6694	0.111107	-7.96532	5.97437e-11	3.16188e-09	VIT_14s0083g00400	Vitvi14g01272	Leaf senescence protein			not assigned.unknown
TC105068	-1.67047	-0.114899	-5.69845	2.65192e-07	1.01415e-05	VIT_03s0063g01160	Vitvi03g00444	nodulin 1A, Senescence-associated			redox.ascorbate and glutathione
TC133658	-1.67345	-0.0891009	-10.5574	5.43846e-15	4.13288e-13	VIT_18s0001g06840	Vitvi18g00473	[Peroxidase] VviPOD-39			misc.peroxidases
TC109193	-1.67373	-0.120745	-6.21992	3.90563e-08	1.60768e-06	VIT_17s0053g00380	Vitvi17g01183	metal-nicotianamine transporter YSL7			transport.peptides and oligopeptides
TC116181	-1.67546	0.0549395	-8.26245	1.99639e-11	1.10595e-09	VIT_11s0016g05640	Vitvi11g00497	IAA29			RNA.regulation of transcription.Aux/IAA family
TC124785	-1.6773	-0.0449765	-7.98871	5.47941e-11	2.92606e-09	VIT_18s0001g08750	Vitvi18g00634	Unknown
TC130753	-1.67815	-0.0199184	-12.6238	5.6605e-18	5.73549e-16	VIT_03s0038g04450	Vitvi03g00292	[TranscriptionFactor] VvbZIP07			RNA.regulation of transcription.bZIP transcription factor family
TC134589	-1.68926	-0.126698	-11.4858	2.32467e-16	1.95453e-14	VIT_09s0002g03520	Vitvi09g00290	ARABIDOPSIS HISTIDINE PHOSPHOTRANSFER AHP4			signalling.phosphorelay
TC121959	-1.6909	-0.185971	-9.24039	5.66892e-13	3.69258e-11	VIT_03s0017g02170	Vitvi03g01288	zinc transporter ZIP5			transport.metal
TC131421	-1.69691	-0.0732544	-6.22517	3.83061e-08	1.5823e-06	VIT_08s0007g03630	Vitvi08g01484	calmodulin binding protein			signalling.calcium
TC118595	-1.7006	-0.0707736	-8.29308	1.78361e-11	9.92707e-10	VIT_03s0038g04670	Vitvi03g01488	isoflavone reductase			secondary metabolism.flavonoids.isoflavones.isoflavone reductase
TC112858	-1.70283	-0.162215	-10.9665	1.33774e-15	1.05726e-13	VIT_07s0005g01180	Vitvi07g00390	Unknown			not assigned.unknown
TC107005	-1.70544	0.0680022	-8.3416	1.49227e-11	8.38429e-10	VIT_17s0000g10060	Vitvi17g01012	lipase GDSL			misc.GDSL-motif lipase
TC122772	-1.7121	-0.0750272	-8.5688	6.48738e-12	3.82626e-10	VIT_09s0002g05700	Vitvi09g00488	phototropic-responsive NPH3			signalling.light
TC129723	-1.71345	-0.0190526	-8.35314	1.43028e-11	8.07426e-10	VIT_08s0032g00790	Vitvi08g00222	ABC transporter G member 4			transport.ABC transporters and multidrug resistance systems
TC122932	-1.72087	0.12747	-7.38455	5.15286e-10	2.56669e-08	VIT_18s0001g12880	Vitvi18g02761	jasmonate O-methyltransferase			hormone metabolism.jasmonate.synthesis-degradation.jasmonate-O-methyltransferase
EE103983	-1.72222	-0.110402	-6.86969	3.50198e-09	1.62808e-07	VIT_03s0038g01350	#N/A	Glutamine amidotransferase class-I			not assigned.no ontology
TC107186	-1.72452	0.16311	-11.5438	1.91551e-16	1.64554e-14	VIT_11s0065g00660	Vitvi11g00950	fasciclin arabinogalactan-protein (FLA12)
TC116421	-1.72547	-0.0928149	-10.2142	1.79113e-14	1.27915e-12	VIT_01s0011g00530	Vitvi01g00048	Ureide permease 2 (AtUPS2)			protein.degradation.ubiquitin.E3.SCF.FBOX
TC111607	-1.73113	-0.098743	-8.06365	4.15434e-11	2.23863e-09	VIT_04s0044g00190	Vitvi04g01585	mannitol dehydrogenase			secondary metabolism.phenylpropanoids.lignin biosynthesis.CAD
TC108322	-1.73622	-0.0683637	-8.60744	5.63269e-12	3.3725e-10	VIT_13s0158g00380	Vitvi13g01609	[TranscriptionFactor] VvbZIP36
TC136252	-1.75151	-0.054745	-7.8942	7.77221e-11	4.04121e-09	VIT_12s0028g03350	Vitvi12g00280	[TranscriptionFactor] Squamosa promoter binding protein (VvSBP11)			development.squamosa promoter binding like (SPL)
TC120052	-1.75448	0.0806178	-8.05513	4.2871e-11	2.29971e-09	VIT_13s0067g03050	Vitvi13g00182	Leucine-rich repeat transmembrane protein kinase			signalling.receptor kinases.leucine rich repeat VII
TC105704	-1.76275	-0.117794	-11.5999	1.58954e-16	1.40627e-14	VIT_03s0063g01730	Vitvi03g00403	Viral-response family protein-like			not assigned.unknown
TC121805	-1.76987	-0.0485988	-8.64452	4.91899e-12	2.99049e-10	VIT_11s0016g01300	Vitvi11g00097	[Flavonoid pathway] [TranscriptionFactor] VvMYB (R2R3) - VvMYBPAR [Proanthocyanidins]			RNA.regulation of transcription.MYB domain transcription factor family
TC108484	-1.77314	-0.191321	-8.09658	3.6789e-11	1.99148e-09	VIT_12s0059g00670	Vitvi12g00373	NADP-dependent oxidoreductase			misc.oxidases - copper, flavone etc
TC112916	-1.77869	-0.0125166	-11.2987	4.34935e-16	3.60571e-14	VIT_05s0020g04210	Vitvi05g00576	sulfate adenylyltransferase 3			S-assimilation.ATPS
TC108948	-1.782	0.0185992	-11.6384	1.39879e-16	1.25626e-14	VIT_00s0510g00030	Vitvi04g02188	Peroxidase 64			misc.peroxidases
TC118012	-1.79344	0.0687955	-10.1528	2.22061e-14	1.56698e-12	VIT_06s0004g07880	Vitvi06g00780	allergen			stress.abiotic.unspecified
TC119344	-1.79417	0.140583	-11.5066	2.16834e-16	1.83612e-14	VIT_06s0009g00450	Vitvi06g00922	[VviALMT2] Aluminum-activated malate transporter 2			not assigned.unknown
TC109472	-1.83078	-0.134097	-5.86142	1.46163e-07	5.73762e-06	VIT_02s0154g00520	Vitvi02g00547	Aspartic protease_NFbyME			protein.degradation.aspartate protease
TC106476	-1.83658	-0.07906	-10.3749	1.02321e-14	7.62899e-13	VIT_07s0141g00290	Vitvi07g00042	[Signalling] Auxin/Indolacetic Acid (VvAux/IAA)			RNA.regulation of transcription.Aux/IAA family
TC129917	-1.83993	-0.143209	-6.66778	7.42146e-09	3.27068e-07	VIT_06s0061g01390	Vitvi06g01411	[Signalling] ERF/AP2 Gene Family (VvERF subfamily III - VvERF125)			RNA.regulation of transcription.AP2/EREBP, APETALA2/Ethylene-responsive element binding protein family
TC107468	-1.84081	0.0127005	-9.08686	9.86127e-13	6.21837e-11	VIT_01s0011g05150	Vitvi01g01979	Bet v I allergen			stress.biotic
TC124644	-1.85111	0.191632	-12.6377	5.41402e-18	5.59477e-16	VIT_18s0001g09400	Vitvi18g00687	Cytochrome b5 DIF-F (VvCytoB5)			redox.ascorbate and glutathione
TC106768	-1.8534	-0.00994493	-8.423	1.10673e-11	6.30785e-10	VIT_00s0259g00170	Vitvi10g01710	Unknown			not assigned.unknown
TC129742	-1.85574	-0.236167	-10.7905	2.44005e-15	1.89064e-13	VIT_15s0048g03000	Vitvi15g00921	GTPase RABA3			signalling.G-proteins
TC122835	-1.85607	0.0347101	-11.1756	6.58626e-16	5.38484e-14	VIT_00s0218g00100	Vitvi07g01407	metal transporter Nramp6			transport.metal
TC108570	-1.85801	-0.000958478	-12.6287	5.57218e-18	5.69467e-16	VIT_02s0025g02790	Vitvi02g00250	starch synthase			major CHO metabolism.synthesis.starch.starch synthase
TC131889	-1.85948	-0.140267	-9.10241	9.32254e-13	5.94187e-11	VIT_12s0057g00190	Vitvi12g02468	Unknown
TC109362	-1.86284	0.0230462	-13.7339	1.77188e-19	2.03939e-17	VIT_14s0066g02320	Vitvi14g01865	ABC transporter B member 11			transport.ABC transporters and multidrug resistance systems
TC134098	-1.89469	0.110527	-13.255	7.74478e-19	8.34677e-17	VIT_00s0256g00010	Vitvi10g02089	Unknown
TC131451	-1.90079	-0.146501	-15.4611	1.09877e-21	1.49724e-19	VIT_08s0007g00240	Vitvi08g02192	WD-40 repeat protein			development.unspecified
TC108193	-1.90797	-0.160573	-13.3573	5.63747e-19	6.13139e-17	VIT_10s0116g01810	Vitvi10g00104	Unknown			not assigned.unknown
TC118745	-1.91087	0.08548	-8.14183	3.11331e-11	1.70084e-09	VIT_18s0122g00290	Vitvi18g02471	Unknown			not assigned.unknown
TC117584	-1.91664	-0.0601951	-9.8185	7.20143e-14	4.96354e-12	VIT_09s0002g00420	Vitvi09g01493	senescence-associated protein			development.unspecified
TC127478	-1.91689	-0.0217818	-13.7416	1.73066e-19	2.0257e-17	VIT_12s0134g00560	Vitvi12g00631	Unknown			not assigned.unknown
TC105391	-1.92399	-0.162389	-9.15102	7.82228e-13	5.03985e-11	VIT_06s0004g05020	Vitvi06g00495	haloacid dehalogenase hydrolase			not assigned.no ontology
TC124670	-1.92981	-0.169534	-9.65379	1.29172e-13	8.60298e-12	VIT_06s0004g02640	Vitvi06g00259	Receptor protein kinase PERK1			signalling.receptor kinases.misc
TC108750	-1.93446	-0.0191222	-13.1843	9.65241e-19	1.03089e-16	VIT_11s0016g03250	Vitvi11g00276	Lachrymatory factor synthase			not assigned.unknown
TC114933	-1.96548	-0.0346712	-7.97405	5.78453e-11	3.07514e-09	VIT_00s1322g00010	Vitvi07g03123	tubulin alpha-3 chain			cell.organisation
TC128877	-1.99391	-0.098339	-14.2382	3.86724e-20	4.87725e-18	VIT_14s0060g00310	Vitvi14g02440	no hit
TC124074	-1.99411	-0.00541969	-11.8223	7.6152e-17	7.05298e-15	VIT_04s0008g01120	Vitvi04g01788	Glutaredoxin			redox.glutaredoxins
TC128640	-1.99647	-0.015905	-9.7955	7.81208e-14	5.32254e-12	VIT_14s0083g00700	Vitvi14g01302	[TranscriptionFactor] VvbZIP39			RNA.regulation of transcription.bZIP transcription factor family
TC109124	-1.99722	0.00385013	-12.1884	2.29897e-17	2.18035e-15	VIT_08s0058g01010	Vitvi08g02089	Unknown
TC111112	-2.02189	0.0247506	-14.5247	1.65201e-20	2.10587e-18	VIT_10s0116g00050	Vitvi10g00118	Receptor protein kinase			protein.postranslational modification.kinase.receptor like cytoplasmatic kinase VII
TC127233	-2.04889	0.164355	-12.2386	1.95381e-17	1.8925e-15	VIT_01s0011g02890	Vitvi01g01925	Unknown			not assigned.unknown
TC107605	-2.05	-0.15722	-11.2253	5.5689e-16	4.58467e-14	VIT_07s0031g00920	Vitvi07g01777	inositol-3-phosphate synthase			minor CHO metabolism.myo-inositol.InsP Synthases
TC132817	-2.05629	0.147492	-11.0145	1.13653e-15	9.04268e-14	VIT_03s0017g01280	Vitvi03g01833	ABC transporter G member 7			transport.ABC transporters and multidrug resistance systems
TC112521	-2.06225	0.0681961	-10.2827	1.41064e-14	1.03229e-12	VIT_16s0039g00010	Vitvi16g00002	ABC transporter G member 7			transport.ABC transporters and multidrug resistance systems
TC106903	-2.07209	0.341084	-9.78862	8.00483e-14	5.4227e-12	VIT_17s0000g03990	Vitvi17g00350	Aspartic protease_NFbyME			RNA.regulation of transcription.unclassified
TC133358	-2.07922	-0.0642535	-9.76561	8.68485e-14	5.81689e-12	VIT_06s0009g02840	Vitvi06g01885	[Flavonoid pathway, step03] Flavonoid 3',5' hydroxylase (VvF3'5'H d) FULL			secondary metabolism.flavonoids.dihydroflavonols.flavonoid 3''-monooxygenase
TC115507	-2.07929	-0.130823	-17.3794	5.85251e-24	9.63631e-22	VIT_14s0006g02950	Vitvi14g01193	lateral organ boundaries protein 41			RNA.regulation of transcription.AS2,Lateral Organ Boundaries Gene Family
TC108950	-2.08162	-0.110018	-11.1132	8.13235e-16	6.60336e-14	VIT_07s0031g00110	Vitvi07g01697	Unknown			not assigned.unknown
TC121860	-2.08329	-0.0263949	-8.51721	7.83573e-12	4.57599e-10	VIT_08s0007g01920	Vitvi08g01336	MYB DIVARICATA			RNA.regulation of transcription.MYB-related transcription factor family
TC119072	-2.09141	0.061494	-16.3459	9.32986e-23	1.41802e-20	VIT_11s0052g01650	Vitvi11g01295	Pathogenesis-related protein 1 precursor (PRP 1)
TC107568	-2.0922	-0.0527675	-15.0529	3.53425e-21	4.60424e-19	VIT_07s0104g01830	Vitvi07g00283	Glutathione S-transferase 8 GSTF8			misc.glutathione S transferases
TC107128	-2.10439	-0.0119287	-11.9778	4.56924e-17	4.26523e-15	VIT_13s0067g01970	Vitvi13g00117	Laccase			secondary metabolism.simple phenols
TC111648	-2.10959	-0.0979842	-12.131	2.77072e-17	2.6069e-15	VIT_00s0373g00010	#N/A	tubulin alpha-3 chain			cell.organisation
TC111436	-2.11036	-0.185733	-12.293	1.63828e-17	1.60511e-15	VIT_07s0031g01160	Vitvi07g01794	Hyperosmotically inducible periplasmic protein			metal handling.binding, chelation and storage
TC133258	-2.11585	-0.0206137	-15.2541	1.98225e-21	2.6404e-19	VIT_07s0005g02230	Vitvi07g02247	[Hormone Biosynthesis -ETHYLENE-, step01] S-adenosylmethionine synthetase (Vv)			amino acid metabolism.synthesis.aspartate family.methionine.S-adenosylmethionine synthetase
TC123448	-2.11682	0.015082	-11.0181	1.12279e-15	8.99368e-14	VIT_18s0001g06430	Vitvi18g00448	homeobox-leucine zipper protein ATHB-6			RNA.regulation of transcription.HB,Homeobox transcription factor family
TC126326	-2.11728	-0.069151	-10.8491	1.99634e-15	1.55701e-13	VIT_03s0063g01310	Vitvi03g00432	Oxidoreductase, 2OG-Fe(II) oxygenase family			redox.ascorbate and glutathione
TC110174	-2.12062	0.190042	-17.2645	7.91592e-24	1.28552e-21	VIT_03s0063g02250	Vitvi03g00359	[Sugar Transporter] Polyol-Monosaccharide Transporter (VvPMT5)			transport.sugars
TC110814	-2.12185	-0.0886514	-11.6765	1.23261e-16	1.13276e-14	VIT_14s0060g00990	Vitvi14g00080	Unknown
TC122328	-2.13094	0.0396014	-11.58	1.69846e-16	1.48053e-14	VIT_07s0129g00580	Vitvi07g01638	snakin-1			hormone metabolism.gibberelin.induced-regulated-responsive-activated
TC120609	-2.13699	-0.0175991	-15.0015	4.10059e-21	5.28397e-19	VIT_18s0001g15730	Vitvi18g01254	Dof zinc finger protein DOF3.5			RNA.regulation of transcription.C2C2(Zn) DOF zinc finger family
TC105372	-2.15619	-0.0626457	-15.7251	5.21469e-22	7.35954e-20	VIT_04s0023g03040	Vitvi04g01424	lactoylglutathione lyase			Biodegradation of Xenobiotics.lactoylglutathione lyase
TC126415	-2.16145	-0.0512789	-16.386	8.36109e-23	1.28728e-20	VIT_02s0025g02080	Vitvi02g00181	[] SWEET07			development.unspecified
TC105836	-2.16307	-0.164088	-12.6369	5.42724e-18	5.59477e-16	VIT_13s0067g02340	Vitvi13g00142	proton-dependent oligopeptide transport (POT) family protein			transport.peptides and oligopeptides
TC133132	-2.18052	0.0359587	-12.3273	1.46625e-17	1.44854e-15	VIT_11s0016g05000	Vitvi11g00442	Dynein light chain LC8-type			cell.organisation
TC104865	-2.2041	-0.00585525	-15.8782	3.3972e-22	4.91143e-20	VIT_01s0011g05450	Vitvi01g00463	Unknown			not assigned.no ontology
TC107648	-2.22023	0.0259959	-21.4412	3.10698e-28	7.36664e-26	VIT_08s0007g08680	Vitvi08g01923	Unknown			not assigned.unknown
TC127543	-2.23044	0.0245661	-12.7928	3.30651e-18	3.46891e-16	VIT_19s0014g03720	Vitvi19g00303	Unknown			not assigned.unknown
TC114103	-2.23518	0.171166	-15.2116	2.23915e-21	2.94945e-19	VIT_14s0068g00930	Vitvi14g01449	[Phenylpropanoid pathway, step08, branch B] Chalcone synthase 2 (VvCHS2) [ VIT_214s0068g00920 in V2]			secondary metabolism.flavonoids.chalcones.naringenin-chalcone synthase
TC125227	-2.24276	-0.0263527	-13.777	1.55354e-19	1.86033e-17	VIT_08s0007g01910	Vitvi08g01335	Laccase			secondary metabolism.simple phenols
TC130393	-2.26289	-0.0600024	-17.0351	1.45319e-23	2.32804e-21	VIT_02s0025g03780	Vitvi02g00348	remorin			RNA.regulation of transcription.unclassified
TC116109	-2.27133	-0.0813472	-22.1214	6.90198e-29	1.81829e-26	VIT_12s0057g00100	Vitvi12g02460	Wound-responsive
TC124106	-2.274	-0.0808566	-16.098	1.84521e-22	2.73437e-20	VIT_14s0066g00300	Vitvi14g03000	Unknown
TC118689	-2.28264	-0.1714	-12.4488	9.91288e-18	9.95908e-16	VIT_02s0087g00630	Vitvi02g01264	alcohol oxidase			not assigned.no ontology
TC106277	-2.28346	-0.0693625	-11.0294	1.08038e-15	8.71282e-14	VIT_01s0011g05120	Vitvi01g01977	major latex			stress.abiotic.unspecified
TC115677	-2.36534	-0.255002	-19.086	7.72993e-26	1.43185e-23	VIT_05s0020g01310	Vitvi05g00295	SRG1 (senescence-related gene 1)			secondary metabolism.flavonoids.flavonols
TC117954	-2.37899	-0.10361	-20.9053	1.0442e-27	2.33566e-25	VIT_16s0039g00570	Vitvi16g00028	10-deacetylbaccatin III 10-O-acetyltransferase			stress.biotic
TC108048	-2.41059	-0.077099	-17.5838	3.4304e-24	5.89382e-22	VIT_06s0009g00310	Vitvi06g00903	Unknown
TC109115	-2.47636	-0.119397	-19.4569	3.13597e-26	6.19616e-24	VIT_12s0059g02320	Vitvi12g02414	Unknown
TC108087	-2.48038	-0.0730295	-25.2588	1.05366e-31	3.78518e-29	VIT_03s0063g01220	Vitvi03g00441	nodulin 1A, senescence-associated			redox.ascorbate and glutathione
TC127964	-2.52585	0.218676	-18.7772	1.65512e-25	3.01868e-23	VIT_04s0044g01740	Vitvi04g01740	[Terpenoid pathway -MVA, step03] Hydroxymethylglutaryl-CoA reductase (VvHMGR)			secondary metabolism.isoprenoids.mevalonate pathway.HMG-CoA reductase
TC125483	-2.52623	-0.29604	-26.2466	1.57342e-32	6.01707e-30	VIT_15s0046g01340	Vitvi15g01629	Unknown			not assigned.unknown
TC107019	-2.56173	-0.0850585	-23.1677	7.32923e-30	2.11922e-27	VIT_15s0046g00170	Vitvi15g00938	[Flavonoid pathway] [TranscriptionFactor] VvMYB (R2R3) - VvMYBPA1 [Proanthocyanidins]			RNA.regulation of transcription.MYB domain transcription factor family
TC128709	-2.76098	-0.115924	-24.3745	6.10481e-31	1.95601e-28	VIT_09s0002g06010	Vitvi09g00518	phospholipase/carboxylesterase			lipid metabolism.lipid degradation.lysophospholipases.carboxylesterase
TC128288	-2.76493	-0.0495651	-20.0782	7.12117e-27	1.50753e-24	VIT_13s0064g01480	Vitvi13g01780	[FattyAcid degradation, step02] Lipoxygenase (VvLOXJ) --> 13-LOX function			hormone metabolism.jasmonate.synthesis-degradation.lipoxygenase
TC135428	-2.78447	-0.0704642	-19.0992	7.48402e-26	1.4083e-23	VIT_06s0004g00620	Vitvi06g00064	Accelerated cell death 1 ACD1			misc. other Ferredoxins and Rieske domain
TC111527	-2.79714	0.116813	-23.1251	8.01625e-30	2.26268e-27	VIT_18s0001g06580	Vitvi18g00455	plastocyanin domain-containing protein			misc.plastocyanin-like
TC135133	-2.80216	-0.103202	-21.4731	2.89279e-28	6.99879e-26	VIT_11s0016g04960	Vitvi11g00438	aspartate-glutamate racemase			amino acid metabolism.synthesis.glutamate family.arginine.aspartate racemase
TC119325	-2.86159	0.0423763	-15.3289	1.60043e-21	2.15603e-19	VIT_12s0059g02510	Vitvi12g00543	[SWITCH] zinc finger (B-box type)			DNA.unspecified
TC106118	-2.97064	-0.019584	-30.6315	6.73466e-36	3.47128e-33	VIT_18s0001g12700	Vitvi18g02755	no hit
TC110458	-3.11586	-0.053231	-22.0925	7.3523e-29	1.89482e-26	VIT_00s0399g00020	Vitvi10g00150	Protease inhibitor/seed storage/lipid transfer protein (LTP)
TC117246	-3.48874	0.0809352	-20.1857	5.52855e-27	1.19165e-24	VIT_00s0187g00060	Vitvi10g01680	no hit
TC105258	-3.66935	0.153181	-33.3915	8.35486e-38	5.82629e-35	VIT_05s0077g01250	Vitvi05g00094	endochitinase A2 precursor			stress.biotic
TC128222	-3.80717	0.109678	-40.5803	3.64778e-42	7.2074e-39	VIT_00s0187g00050	Vitvi10g01682	no hit
TC107644	-3.94479	0.054005	-37.4181	2.41975e-40	3.18735e-37	VIT_18s0001g09910	Vitvi18g00730	L-asparaginase			amino acid metabolism.degradation.aspartate family.asparagine.L-asparaginase
TC110733	-4.26115	0.0150928	-36.2269	1.28032e-39	1.37984e-36	VIT_07s0031g02340	Vitvi07g01906	amino acid permease 2			transport.amino acids

## Sheet: Supp.File 1C RAchis-T1 and T2
Table S1 C.: DEGs in BS rachis with a logFC |>1| in both pre-symptomatic and pre-veraison samples (T1) and in symptomatic and post-veraison samples (T2)
12Xv1 ID	logFC T1	q-value	rank	logFC T2	q-value	rank	Annotation	BIN groups
VIT_17s0119g00240	0.356178			7.11345	1.60116e-51	1	Trypsin and protease inhibitor Kunitz family	stress.biotic.PR-proteins.proteinase inhibitors.trypsin inhibitor
VIT_14s0068g01790	0.91796			7.12266	1.60116e-51	2	Unknown
VIT_05s0077g01280	0.48962			4.59738	1.34886e-42	3	glycosyl hydrolase family 3 beta xylosidase BXL1	cell wall.degradation.mannan-xylose-arabinose-fucose
VIT_06s0004g06830	0.220375			5.37238	2.1775e-42	4	[Aminoacid Biosynthesis --> Asn (N)] Asparagine synthase (Vv)	amino acid metabolism.synthesis.aspartate family.asparagine.asparagine synthetase
VIT_00s0586g00030	1.53977	2.97043e-08	18	3.92288	1.32371e-40	5	stem-specific protein TSJT1	hormone metabolism.auxin.induced-regulated-responsive-activated
VIT_00s0187g00050	-0.11231			-3.80717	7.2074e-39	6	no hit
VIT_08s0007g06040	-0.0649029			3.30466	1.16447e-38	7	[SWITCH]beta-1,3-glucanase	misc.beta 1,3 glucan hydrolases.glucan endo-1,3-beta-glucosidase
VIT_17s0119g00150	0.0600827			4.16167	1.16447e-38	8	alpha-amylase/subtilisin inhibitor	stress.biotic.PR-proteins.proteinase inhibitors.trypsin inhibitor
VIT_17s0119g00230	0.0600827			4.16167	1.16447e-38	8	trypsin and protease inhibitor Kunitz family
VIT_18s0001g09910	-0.487092			-3.94479	3.18735e-37	9	L-asparaginase	amino acid metabolism.degradation.aspartate family.asparagine.L-asparaginase
VIT_19s0090g01340	1.30004	1	52	5.18487	6.78941e-37	10	no hit
VIT_07s0031g02340	-0.284307			-4.26115	1.37984e-36	11	amino acid permease 2	transport.amino acids
VIT_19s0090g01040	0.071144			3.32012	2.36419e-36	12	no hit
VIT_11s0016g02200	0.741299			3.97998	4.82576e-36	13	Beta-galactosidase	misc.gluco-, galacto- and mannosidases.beta-galactosidase
VIT_02s0025g04300	-0.17825			4.57795	6.94694e-36	14	Thaumatin	stress.abiotic
VIT_02s0025g04310	-0.17825			4.57795	6.94694e-36	14	Thaumatin	stress.abiotic
VIT_11s0016g05330	1.20735	0.25462	47	3.21389	7.44608e-36	15	SPX2 (SYG1/Pho81/XPR1) domain-containing protein SPX2	stress.abiotic
VIT_05s0077g01690	0.738004			3.91928	5.01871e-35	16	s1_Pathogenesis protein 10 [Vitis vinifera]
VIT_05s0077g01250	0.983073			-3.66935	5.82629e-35	17	endochitinase A2 precursor	stress.biotic
VIT_19s0014g05090	1.09713	1	72	3.6593	1.62127e-34	18	thioredoxin h	redox.thioredoxin
VIT_10s0071g00840	0.783038			3.57821	1.62127e-34	19	Unknown	not assigned.unknown
VIT_05s0020g05000	0.247382			4.05102	5.60981e-34	20	Inhibitor of trypsin and hageman factor (CMTI-V)
VIT_05s0020g05020	0.247382			4.05102	5.60981e-34	20	Inhibitor of trypsin and hageman factor (CMTI-V)
VIT_06s0061g00550	1.47455	5.25477e-08	20	2.88254	3.46139e-33	22	[SWITCH] xyloglucan endotransglucosylase/hydrolase 32	cell wall.modification
VIT_18s0001g12700	0.155742			-2.97064	3.47128e-33	23	no hit
VIT_01s0011g05090	-0.0953431			3.00663	4.58891e-32	24	Major latex-like protein 34
VIT_02s0033g01390	0.0185758			3.14533	3.59825e-31	25	no hit
VIT_00s0323g00060	-0.294322			3.44754	7.20625e-31	26	invertase/pectin methylesterase inhibitor
VIT_18s0001g02760	0.0379255			3.43227	7.22256e-31	27	lipase GDSL	misc.GDSL-motif lipase
VIT_11s0149g00350	-0.0346676			2.97369	8.41004e-31	28	chitinase-3 protein 1 precursor	stress.biotic
VIT_11s0149g00380	-0.0346676			2.97369	8.41004e-31	28	chitinase-3 protein 1 precursor	stress.biotic
VIT_11s0206g00030	-0.0346676			2.97369	8.41004e-31	28	chitinase, class V	stress.biotic
VIT_10s0003g00470	1.05739	1	81	3.99935	1.25379e-30	29	isoflavone methyltransferase/ Orcinol O-methyltransferase 1 oomt1	secondary metabolism.phenylpropanoids
VIT_18s0001g14260	-0.295781			3.57766	2.29505e-30	30	no hit
VIT_15s0046g01340	-0.0626667			-2.52623	6.01707e-30	31	Unknown	not assigned.unknown
VIT_17s0000g09700	0.165353			3.20264	2.90344e-29	32	Unknown	not assigned.unknown
VIT_03s0063g01220	-0.561049			-2.48038	3.78518e-29	33	nodulin 1A, senescence-associated	redox.ascorbate and glutathione
VIT_03s0063g01290	-0.561049			-2.48038	3.78518e-29	33	gibberellin 20 oxidase 2	redox.ascorbate and glutathione
VIT_03s0063g01330	-0.561049			-2.48038	3.78518e-29	33	nodulin 1A, senescence-associated	redox.ascorbate and glutathione
VIT_10s0071g00810	0.749523			3.60653	3.84378e-29	34	binding	not assigned.unknown
VIT_10s0071g00850	0.624558			3.3951	9.54747e-29	35	binding	not assigned.unknown
VIT_15s0048g02750	-0.458386			3.03611	1.95601e-28	36	Unknown
VIT_09s0002g06010	0.0629009			-2.76098	1.95601e-28	37	phospholipase/carboxylesterase	lipid metabolism.lipid degradation.lysophospholipases.carboxylesterase
VIT_06s0061g00120	-0.392152			2.68205	2.51169e-28	38	beta-1,3-glucanase [Vitis riparia]	misc.beta 1,3 glucan hydrolases.glucan endo-1,3-beta-glucosidase
VIT_05s0049g00780	2.80509	1.68166e-34	1	2.22483	2.97547e-28	39	no hit
VIT_14s0081g00030	-0.460285			2.62694	3.2578e-28	40	[SWITCH] Pathogenesis-related protein-4 (Chitinase )	stress.biotic
VIT_02s0025g02560	0.220452			1.23874	0.0335055	419	[Aminoacid Biosynthesis --> Met (M), step02] Cystathionine β-lyase (Vv)	amino acid metabolism.degradation.aspartate family.methionine.methionine gamma-lyase
VIT_15s0046g00170	0.134981			-2.56173	2.11922e-27	41	[Flavonoid pathway] [TranscriptionFactor] VvMYB (R2R3) - VvMYBPA1 [Proanthocyanidins]	RNA.regulation of transcription.MYB domain transcription factor family
VIT_18s0001g06580	0.0625846			-2.79714	2.26268e-27	42	plastocyanin domain-containing protein	misc.plastocyanin-like
VIT_17s0000g08010	1.11009	1	63	2.47568	1.38101e-26	43	trehalose 6-phosphate synthase
VIT_19s0015g01720	0.688915			2.4411	1.72618e-26	44	[Sugar Metabolism --> Glycolysis, step04] Fructose-bisphosphate aldolase (Vv)	PS.calvin cycle.aldolase
VIT_12s0057g00100	-0.177331			-2.27133	1.81829e-26	45	Wound-responsive
VIT_00s0399g00020	-0.654097			-3.11586	1.89482e-26	46	Protease inhibitor/seed storage/lipid transfer protein (LTP)
VIT_01s0011g01780	1.59182	5.28571e-07	23	2.84399	2.13138e-26	47	F-box protein PP2-B12 (Protein phloem protein 2-like B12)
VIT_12s0134g00160	0.14229			-2.59351	2.16661e-26	48	Xyloglucan endotransglycosylase/hydrolase 16	cell wall.modification
VIT_11s0016g04960	0.0584112			-2.80216	6.99879e-26	49	aspartate-glutamate racemase	amino acid metabolism.synthesis.glutamate family.arginine.aspartate racemase
VIT_08s0007g08680	0.0785642			-2.22023	7.36664e-26	50	Unknown	not assigned.unknown
VIT_03s0088g00650	0.4826			2.43662	1.8237e-25	51	xyloglucan:xyloglucosyl transferase	cell wall.modification
VIT_16s0100g00770	0.158853			2.44192	2.23539e-25	52	[Phenylpropanoid pathway, step09, branch C] Stilbene synthase (VvSTS09)	secondary metabolism.flavonoids.chalcones.naringenin-chalcone synthase
VIT_16s0039g00570	-0.0574527			-2.37899	2.33566e-25	53	10-deacetylbaccatin III 10-O-acetyltransferase	stress.biotic
VIT_18s0001g00110	1.04094	1	82	2.69571	4.03301e-25	54	Unknown	not assigned.unknown
VIT_18s0001g00110	1.04094	1	82	2.69571	4.03301e-25	54	Unknown	not assigned.unknown
VIT_00s0187g00060	-0.019029			-3.48874	1.19165e-24	55	no hit
VIT_00s1240g00010	-0.019029			-3.48874	1.19165e-24	55	no hit
VIT_05s0077g02080	0.189184			1.5184	9.67128e-09	232	branched chain alpha-keto acid dehydrogenase E2 subunit (din3)	amino acid metabolism.degradation.branched chain group.shared
VIT_05s0077g02080	0.189184			1.5184	9.67128e-09	232	branched chain alpha-keto acid dehydrogenase E2 subunit (din3)	amino acid metabolism.degradation.branched chain group.shared
VIT_13s0064g01480	-0.0742366			-2.76493	1.50753e-24	56	[FattyAcid degradation, step02] Lipoxygenase (VvLOXJ) --> 13-LOX function	hormone metabolism.jasmonate.synthesis-degradation.lipoxygenase
VIT_13s0064g01500	-0.0742366			-2.76493	1.50753e-24	56	[FattyAcid degradation, step02] Lipoxygenase (VvLOXK2) --> pseudogene?	hormone metabolism.jasmonate.synthesis-degradation.lipoxygenase
VIT_03s0038g02110	0.0544757			3.18048	2.53067e-24	57	Co-chaperone-curved DNA binding protein A	stress.abiotic.heat
VIT_19s0090g00960	1.15247	1	62	2.84942	2.63119e-24	58	Unknown
VIT_14s0068g01570	0.2247			2.76639	5.24435e-24	59	glutaredoxin-like	redox.glutaredoxins
VIT_12s0059g02320	-0.321256			-2.47636	6.19616e-24	60	Unknown
VIT_06s0004g03770	0.23253			2.18927	8.69527e-24	61	embryo-specific protein
VIT_13s0019g02180	0.216305			2.71645	1.11541e-23	62	tropinone reductase	misc.nitrilases, *nitrile lyases, berberine bridge enzymes, reticuline oxidases, troponine reductases
VIT_06s0004g00620	-0.197144			-2.78447	1.4083e-23	63	Accelerated cell death 1 ACD1	misc. other Ferredoxins and Rieske domain
VIT_05s0020g01310	-0.73957			-2.36534	1.43185e-23	64	SRG1 (senescence-related gene 1)	secondary metabolism.flavonoids.flavonols
VIT_04s0044g01740	-0.67059			-2.52585	3.01868e-23	65	[Terpenoid pathway -MVA, step03] Hydroxymethylglutaryl-CoA reductase (VvHMGR)	secondary metabolism.isoprenoids.mevalonate pathway.HMG-CoA reductase
VIT_05s0077g01910	0.0516557			2.85962	3.99376e-23	66	no hit
VIT_01s0011g06240	0.580708			2.58686	7.75301e-23	67	cytochrome B561	redox.ascorbate and glutathione
VIT_01s0026g00200	0.219032			-2.25078	1.17543e-22	68	xyloglucan endotransglucosylase/hydrolase 28	cell wall.modification
VIT_06s0009g00310	-0.0477953			-2.41059	5.89382e-22	69	Unknown
VIT_13s0019g02020	1.44268	6.82701e-08	21	1.99954	7.81982e-22	70	Thaumatin	stress.biotic
VIT_08s0007g01940	1.85493	4.19322e-09	16	2.77997	8.81442e-22	71	UDP-sulfoquinovose:DAG sulfoquinovosyltransferase	lipid metabolism.glycolipid synthesis.sulfolipid synthase
VIT_14s0006g02950	-0.164806			-2.07929	9.63631e-22	72	lateral organ boundaries protein 41	RNA.regulation of transcription.AS2,Lateral Organ Boundaries Gene Family
VIT_03s0063g02250	-0.365759			-2.12062	1.28552e-21	73	[Sugar Transporter] Polyol-Monosaccharide Transporter (VvPMT5)	transport.sugars
VIT_02s0025g03780	0.812751			-2.26289	2.32804e-21	74	remorin	RNA.regulation of transcription.unclassified
VIT_02s0025g03190	0.389571			2.13505	5.3826e-21	75	2-oxoglutarate-dependent dioxygenase	not assigned.unknown
VIT_06s0004g01430	0.0408575			2.39365	1.00735e-20	76	ABA glucosidase	misc.gluco-, galacto- and mannosidases
VIT_02s0025g02080	-0.295105			-2.16145	1.28728e-20	77	[] SWEET07	development.unspecified
VIT_11s0052g01650	-0.366015			-2.09141	1.41802e-20	78	Pathogenesis-related protein 1 precursor (PRP 1)
VIT_03s0180g00280	-0.0698543			2.50301	2.10416e-20	79	indole-3-acetate beta-glucosyltransferase	misc.UDP glucosyl and glucoronyl transferases
VIT_14s0066g00300	-0.405365			-2.274	2.73437e-20	80	Unknown
VIT_18s0001g15650	-0.315096			2.31751	4.64011e-20	81	pathogenesis related protein	stress.biotic
VIT_01s0011g05450	-0.54225			-2.2041	4.91143e-20	82	Unknown	not assigned.no ontology
VIT_11s0016g04160	-1.18367	1	64	2.84526	5.40859e-20	83	Sulfate transporter 3.5	transport.sulphate
VIT_04s0023g03040	0.0568046			-2.15619	7.35954e-20	84	lactoylglutathione lyase	Biodegradation of Xenobiotics.lactoylglutathione lyase
VIT_16s0022g01650	0.618388			1.92417	9.52602e-20	85	receptor serine/threonine kinase PR5K	signalling.receptor kinases.thaumatin like
VIT_08s0007g04000	0.328081			2.19274	1.37523e-19	86	Unknown	not assigned.unknown
VIT_08s0007g00240	-0.0357018			-1.90079	1.49724e-19	87	WD-40 repeat protein	development.unspecified
VIT_12s0059g02510	-0.206904			-2.86159	2.15603e-19	88	[SWITCH] zinc finger (B-box type)	DNA.unspecified
VIT_07s0005g02230	0.171223			-2.11585	2.6404e-19	89	[Hormone Biosynthesis -ETHYLENE-, step01] S-adenosylmethionine synthetase (Vv)	amino acid metabolism.synthesis.aspartate family.methionine.S-adenosylmethionine synthetase
VIT_14s0068g00930	-0.233007			-2.23518	2.94945e-19	90	[Phenylpropanoid pathway, step08, branch B] Chalcone synthase 2 (VvCHS2) [ VIT_214s0068g00920 in V2]	secondary metabolism.flavonoids.chalcones.naringenin-chalcone synthase
VIT_07s0104g01830	-0.0670281			-2.0922	4.60424e-19	91	Glutathione S-transferase 8 GSTF8	misc.glutathione S transferases
VIT_18s0001g15730	-0.265571			-2.13699	5.28397e-19	92	Dof zinc finger protein DOF3.5	RNA.regulation of transcription.C2C2(Zn) DOF zinc finger family
VIT_10s0116g00050	-0.00186819			-2.02189	2.10587e-18	93	Receptor protein kinase	protein.postranslational modification.kinase.receptor like cytoplasmatic kinase VII
VIT_10s0116g00100	-0.00186819			-2.02189	2.10587e-18	93	strubbelig receptor family 8	protein.postranslational modification.kinase.receptor like cytoplasmatic kinase VII
VIT_14s0060g00310	0.602992			-1.99391	4.87725e-18	94	no hit
VIT_19s0015g01350	0.252395			2.55322	6.54604e-18	95	stachyose synthase precursor	minor CHO metabolism.raffinose family.raffinose synthases.putative
VIT_18s0001g15000	-0.201036			-1.27062	0.000184411	341	ACT domain containing protein (ACR4)	amino acid metabolism.misc
VIT_07s0104g01220	0.372194			2.06338	1.19932e-17	96	Unknown	not assigned.unknown
VIT_14s0030g02200	0.207375			2.27486	1.34871e-17	97	[TranscriptionFactor] VvbZIP38	RNA.regulation of transcription.bZIP transcription factor family
VIT_05s0020g02720	1.13649	1	61	2.1338	1.5226e-17	98	Aspartic protease (VvAP11) [7S globulin precursor, basic]	protein.degradation.aspartate protease
VIT_08s0007g01910	0.87048			-2.24276	1.86033e-17	99	Laccase	secondary metabolism.simple phenols
VIT_05s0049g00550	1.505	2.80269e-05	28	2.15874	1.87719e-17	100	no hit
VIT_12s0134g00560	-0.0274575			-1.91689	2.0257e-17	101	Unknown	not assigned.unknown
VIT_03s0063g01930	0.584879			2.31948	2.0257e-17	102	DC1 domain-containing protein	not assigned.no ontology.DC1 domain containing protein
VIT_14s0066g02320	-0.284166			-1.86284	2.03939e-17	103	ABC transporter B member 11	transport.ABC transporters and multidrug resistance systems
VIT_09s0002g05820	0.682165			2.15107	3.07703e-17	104	Unknown
VIT_00s0386g00050	0.437976			-2.26383	3.26334e-17	105	xyloglucan endotransglucosylase/hydrolase precursor	cell wall.modification
VIT_00s2483g00010	0.00559539			1.86857	4.10395e-17	106	Protein kinase
VIT_04s0023g01090	0.0270955			2.36178	4.82728e-17	107	Unknown
VIT_11s0052g01250	0.0351564			-1.86765	5.29182e-17	108	xyloglucan endotransglucosylase/hydrolase 23	cell wall.modification
VIT_10s0116g01810	-0.432558			-1.90797	6.13139e-17	109	Unknown	not assigned.unknown
VIT_10s0116g01820	-0.432558			-1.90797	6.13139e-17	109	Unknown	not assigned.unknown
VIT_00s0256g00010	0.142835			-1.89469	8.34677e-17	110	Unknown
VIT_00s0411g00010	0.142835			-1.89469	8.34677e-17	110	Unknown
VIT_11s0016g03250	-0.0971418			-1.93446	1.03089e-16	111	Lachrymatory factor synthase	not assigned.unknown
VIT_12s0028g03560	0.691729			2.3655	1.14927e-16	112	Unknown	not assigned.unknown
VIT_19s0014g03720	0.616679			-2.23044	3.46891e-16	113	Unknown	not assigned.unknown
VIT_18s0001g09400	-0.370853			-1.85111	5.59477e-16	114	Cytochrome b5 DIF-F (VvCytoB5)	redox.ascorbate and glutathione
VIT_13s0067g02340	-0.339799			-2.16307	5.59477e-16	115	proton-dependent oligopeptide transport (POT) family protein	transport.peptides and oligopeptides
VIT_02s0025g02790	0.0229587			-1.85801	5.69467e-16	116	starch synthase	major CHO metabolism.synthesis.starch.starch synthase
VIT_03s0038g04450	-0.0947369			-1.67815	5.73549e-16	117	[TranscriptionFactor] VvbZIP07	RNA.regulation of transcription.bZIP transcription factor family
VIT_02s0087g00630	-0.46436			-2.28264	9.95908e-16	118	alcohol oxidase	not assigned.no ontology
VIT_05s0077g01860	0.598302			1.92392	1.24106e-15	119	[Signalling] ERF/AP2 Gene Family (VvERF subfamily VII - VvRAP2.3)	RNA.regulation of transcription.AP2/EREBP, APETALA2/Ethylene-responsive element binding protein family
VIT_11s0016g05000	-0.150412			-2.18052	1.44854e-15	120	Dynein light chain LC8-type	cell.organisation
VIT_07s0031g01160	0.645788			-2.11036	1.60511e-15	121	Hyperosmotically inducible periplasmic protein	metal handling.binding, chelation and storage
VIT_01s0011g02890	0.346525			-2.04889	1.8925e-15	122	Unknown	not assigned.unknown
VIT_04s0023g01110	0.103802			2.06637	1.8925e-15	123	PQ-loop repeat protein	not assigned.no ontology
VIT_13s0019g02660	0.783865			2.3107	1.92089e-15	124	Unknown
VIT_08s0058g01010	-0.401302			-1.99722	2.18035e-15	125	Unknown
VIT_00s0373g00010	0.189532			-2.10959	2.6069e-15	126	tubulin alpha-3 chain	cell.organisation
VIT_13s0067g01970	0.0450783			-2.10439	4.26523e-15	127	Laccase	secondary metabolism.simple phenols
VIT_04s0008g01120	-0.466451			-1.99411	7.05298e-15	128	Glutaredoxin	redox.glutaredoxins
VIT_06s0061g01300	0.22468			-1.32774	0.0340011	420	[Aminoacid Biosynthesis --> Phe&Tyr --> to Phe (F)] Arogenate dehydratase (Vv)	amino acid metabolism.synthesis.aromatic aa.phenylalanine.arogenate dehydratase / prephenate dehydratase
VIT_14s0060g00990	-0.355639			-2.12185	1.13276e-14	129	Unknown
VIT_11s0016g03400	0.250216			2.08218	1.14007e-14	130	[Sugar Transporter] HexoseTransporter (VvHT13) --> VviSTP14	transport.sugars
VIT_18s0001g03570	0.179595			1.95177	1.15153e-14	131	thaumatin ATLP-1	stress.biotic
VIT_00s0510g00030	0.00922612			-1.782	1.25626e-14	132	Peroxidase 64	misc.peroxidases
VIT_00s1677g00010	0.00922612			-1.782	1.25626e-14	132	[Peroxidase] VviPOD-17	misc.peroxidases
VIT_16s0022g00940	0.388066			2.01868	1.34366e-14	133	Pectinesterase PME3
VIT_03s0063g01730	-0.31597			-1.76275	1.40627e-14	134	Viral-response family protein-like	not assigned.unknown
VIT_13s0067g02120	0.212052			2.10096	1.43758e-14	135	[Aminoacid Biosynthesis --> Phe&Tyr --> to Tyr (Y)] Arogenate dehydrogenase (Vv)	amino acid metabolism.synthesis.aromatic aa.tyrosine.arogenate dehydrogenase \& prephenate dehydrogenase
VIT_07s0129g00580	0.291185			-2.13094	1.48053e-14	136	snakin-1	hormone metabolism.gibberelin.induced-regulated-responsive-activated
VIT_07s0005g01970	0.207059			2.173	1.51772e-14	137	[Polyols] Galactinol synthase (VvGOLS1)	minor CHO metabolism.raffinose family.galactinol synthases.known
VIT_07s0005g01980	0.207059			2.173	1.51772e-14	137	[Polyols] Galactinol synthase (VvGOLS1-like)	minor CHO metabolism.raffinose family.galactinol synthases.known
VIT_11s0065g00660	0.275448			-1.72452	1.64554e-14	138	fasciclin arabinogalactan-protein (FLA12)
VIT_11s0065g01060	0.275448			-1.72452	1.64554e-14	138	fasciclin arabinogalactan-protein (FLA7)	cell wall.cell wall proteins.AGPs.AGP
VIT_12s0059g00570	0.275448			-1.72452	1.64554e-14	138	fasciclin arabinogalactan-protein (FLA7)	cell wall.cell wall proteins.AGPs.AGP
VIT_14s0006g02590	0.0887224			1.99256	1.71411e-14	139	Glutamine amidotransferase	not assigned.unknown
VIT_06s0009g00450	0.0523372			-1.79417	1.83612e-14	140	Aluminium-tolerance ALMT1	not assigned.unknown
VIT_09s0002g03520	-0.156687			-1.68926	1.95453e-14	141	ARABIDOPSIS HISTIDINE PHOSPHOTRANSFER AHP4	signalling.phosphorelay
VIT_18s0089g01230	0.332388			1.80286	2.3297e-14	142	fructokinase-2	major CHO metabolism.degradation.sucrose.fructokinase
VIT_18s0089g01230	0.332388			1.80286	2.3297e-14	142	fructokinase-2	major CHO metabolism.degradation.sucrose.fructokinase
VIT_05s0020g04210	-0.193659			-1.77869	3.60571e-14	143	sulfate adenylyltransferase 3	S-assimilation.ATPS
VIT_07s0031g00920	-0.578676			-2.05	4.58467e-14	144	inositol-3-phosphate synthase	minor CHO metabolism.myo-inositol.InsP Synthases
VIT_00s0218g00100	-0.46884			-1.85607	5.38484e-14	145	metal transporter Nramp6	transport.metal
VIT_07s0031g00110	0.722797			-2.08162	6.60336e-14	146	Unknown	not assigned.unknown
VIT_01s0011g05120	0.165682			-2.28346	8.71282e-14	147	major latex	stress.abiotic.unspecified
VIT_18s0001g06430	-0.48495			-2.11682	8.99368e-14	148	homeobox-leucine zipper protein ATHB-6	RNA.regulation of transcription.HB,Homeobox transcription factor family
VIT_03s0017g01280	-0.478401			-2.05629	9.04268e-14	149	ABC transporter G member 7	transport.ABC transporters and multidrug resistance systems
VIT_07s0005g01180	-0.243973			-1.70283	1.05726e-13	150	Unknown	not assigned.unknown
VIT_00s0271g00110	0.484571			1.82707	1.35784e-13	151	[SWITCH] flavodoxin-like quinone reductase 1
VIT_00s0274g00090	0.484571			1.82707	1.35784e-13	151	[SWITCH] quinone oxidoreductase	lipid metabolism.'exotics'(steroids, squalene etc)
VIT_03s0063g01310	-0.405828			-2.11728	1.55701e-13	152	Oxidoreductase, 2OG-Fe(II) oxygenase family	redox.ascorbate and glutathione
VIT_15s0048g03000	0.0480436			-1.85574	1.89064e-13	153	GTPase RABA3	signalling.G-proteins
VIT_11s0118g00310	1.09378	1	67	1.72211	2.16387e-13	154	1,2-diacylglycerol 3-beta-galactosyltransferase	lipid metabolism.glycolipid synthesis.MGDG synthase
VIT_14s0066g01860	1.24938	0.13369	45	1.78468	3.14617e-13	155	Zinc finger protein 5	RNA.regulation of transcription.C2H2 zinc finger family
VIT_18s0001g06840	-0.435067			-1.67345	4.13288e-13	156	[Peroxidase] VviPOD-39	misc.peroxidases
VIT_05s0049g00760	1.59199	6.7526e-06	26	1.96896	4.25705e-13	157	no hit
VIT_18s0122g00120	0.0511707			-1.80516	5.71753e-13	158	cellulose synthase CESA2	cell wall.cellulose synthesis.cellulose synthase
VIT_07s0141g00290	-0.25707			-1.83658	7.62899e-13	159	[Signalling] Auxin/Indolacetic Acid (VvAux/IAA)	RNA.regulation of transcription.Aux/IAA family
VIT_06s0004g04860	2.01051	3.61788e-18	10	1.70573	7.92691e-13	160	Expansin A (VvEXPA06)	cell wall.modification
VIT_09s0002g09140	2.19523	1.75434e-18	8	1.80287	8.90565e-13	161	[Signalling] ERF/AP2 Gene Family (VvERF subfamily V - VvERF003)	hormone metabolism.ethylene.signal transduction
VIT_16s0039g00010	-0.361624			-2.06225	1.03229e-12	162	ABC transporter G member 7	transport.ABC transporters and multidrug resistance systems
VIT_02s0087g00930	0.0824936			1.65445	1.04134e-12	163	[Carotenoid pathway] [SWITCH]Carotenoid cleavage dioxygenase 4 (9,10) (9`,10`) (VvCCD4b)	hormone metabolism.abscisic acid.synthesis-degradation.synthesis.9-cis-epoxycarotenoid dioxygenase
VIT_10s0003g00480	0.0360912			1.7934	1.12363e-12	164	isoflavone methyltransferase/ Orcinol O-methyltransferase 1 oomt1	secondary metabolism.phenylpropanoids
VIT_16s0050g01110	0.362514			1.90271	1.1809e-12	165	Polygalacturonase GH28	cell wall.degradation.pectate lyases and polygalacturonases
VIT_01s0011g00530	-0.187334			-1.72547	1.27915e-12	166	Ureide permease 2 (AtUPS2)	protein.degradation.ubiquitin.E3.SCF.FBOX
VIT_14s0066g00120	0.491284			1.93327	1.42835e-12	167	Unknown	not assigned.unknown
VIT_06s0004g07880	-0.410064			-1.79344	1.56698e-12	168	allergen	stress.abiotic.unspecified
VIT_01s0150g00120	0.526349			1.78779	2.49574e-12	169	[Signalling] ERF/AP2 Gene Family (VvERF subfamily X - VvRAP2.06-L)	RNA.regulation of transcription.AP2/EREBP, APETALA2/Ethylene-responsive element binding protein family
VIT_01s0150g00120	0.526349			1.78779	2.49574e-12	169	[Signalling] ERF/AP2 Gene Family (VvERF subfamily X - VvRAP2.06-L)	RNA.regulation of transcription.AP2/EREBP, APETALA2/Ethylene-responsive element binding protein family
VIT_02s0012g00170	0.81091			2.13532	3.12092e-12	170	1,4-alpha-D-glucan maltohydrolase	major CHO metabolism.degradation.starch.starch cleavage.beta amylase
VIT_11s0052g01620	1.49884	4.58232e-09	17	1.5723	4.808e-12	171	Pathogenesis-related protein 1 precursor (PRP 1)	stress.abiotic.unspecified
VIT_09s0002g00420	0.623931			-1.91664	4.96354e-12	172	senescence-associated protein	development.unspecified
VIT_02s0025g01360	0.197917			-1.5951	5.14675e-12	173	[Signalling] ERF/AP2 Gene Family (VvERF subfamily I - VvERF061)	RNA.regulation of transcription.AP2/EREBP, APETALA2/Ethylene-responsive element binding protein family
VIT_14s0083g00700	-0.414151			-1.99647	5.32254e-12	174	[TranscriptionFactor] VvbZIP39	RNA.regulation of transcription.bZIP transcription factor family
VIT_17s0000g03990	0.0783852			-2.07209	5.4227e-12	175	Aspartic protease_NFbyME	RNA.regulation of transcription.unclassified
VIT_01s0026g00810	-0.121834			-1.56069	5.551e-12	176	Leaf senescence protein	not assigned.unknown
VIT_06s0009g02840	0.0161897			-2.07922	5.81689e-12	177	[Flavonoid pathway, step03] Flavonoid 3',5' hydroxylase (VvF3'5'H d) FULL	secondary metabolism.flavonoids.dihydroflavonols.flavonoid 3''-monooxygenase
VIT_06s0004g02640	-0.0593325			-1.92981	8.60298e-12	178	Receptor protein kinase PERK1	signalling.receptor kinases.misc
VIT_12s0028g00670	0.121028			1.71954	9.74198e-12	179	Zinc knuckle
VIT_06s0061g00850	0.22437			1.58408	1.12217e-11	180	harpin-induced protein	not assigned.no ontology
VIT_07s0005g01680	1.22411	0.0552928	42	1.5742	1.38656e-11	181	[Polyols] [SWITCH] Stachyose synthase (VvSTAS1)	minor CHO metabolism.raffinose family.stachyose synthases
VIT_03s0017g02170	-0.0160684			-1.6909	3.69258e-11	182	zinc transporter ZIP5	transport.metal
VIT_18s0001g15640	-0.0133055			2.1808	4.44362e-11	183	Pathogenesis-related	stress.biotic
VIT_06s0004g05020	0.486781			-1.92399	5.03985e-11	184	haloacid dehalogenase hydrolase	not assigned.no ontology
VIT_19s0014g01180	-0.063738			1.87614	5.14471e-11	185	Pathogenesis-related	stress.biotic
VIT_12s0057g00190	-0.20167			-1.85948	5.94187e-11	186	Unknown
VIT_00s0218g00220	-0.151281			-1.5871	6.12385e-11	187	UDP-glucoronosyl/UDP-glucosyl transferase
VIT_01s0011g05150	-0.271109			-1.84081	6.21837e-11	188	Bet v I allergen	stress.abiotic.unspecified
VIT_05s0020g04510	0.01857			-1.56237	8.06407e-11	189	GDP-mannose 3,5-epimerase 1	redox.ascorbate and glutathione.ascorbate.GME
VIT_05s0020g04510	0.01857			-1.56237	8.06407e-11	189	GDP-mannose 3,5-epimerase 1	redox.ascorbate and glutathione.ascorbate.GME
VIT_01s0010g03870	0.0818294			-1.47494	9.12581e-11	190	Unknown	not assigned.unknown
VIT_18s0089g00510	0.162101			1.64749	9.34489e-11	191	Isopentenyltransferase 1	hormone metabolism.cytokinin.synthesis-degradation
VIT_08s0007g07000	-0.10927			-1.59687	1.05411e-10	192	disease resistance-responsive	stress.biotic.PR-proteins
VIT_01s0137g00510	-0.227321			-1.52473	1.4611e-10	193	CYP71B10	misc.cytochrome P450
VIT_01s0137g00390	0.256456			1.74539	2.96843e-10	194	Unknown	not assigned.unknown
VIT_11s0016g01300	-0.427968			-1.76987	2.99049e-10	195	[Flavonoid pathway] [TranscriptionFactor] VvMYB (R2R3) - VvMYBPAR [Proanthocyanidins]	RNA.regulation of transcription.MYB domain transcription factor family
VIT_14s0108g00450	0.41084			1.51321	2.99413e-10	196	no hit
VIT_02s0236g00120	0.149758			1.65362	2.99413e-10	197	Unknown
VIT_13s0158g00380	-0.164061			-1.73622	3.3725e-10	198	[TranscriptionFactor] VvbZIP36
VIT_08s0007g06340	0.546842			1.60512	3.37508e-10	199	Unknown	not assigned.unknown
VIT_03s0063g01480	-0.106132			-1.61989	3.73275e-10	200	CYP82C4	misc.cytochrome P450
VIT_03s0063g01530	-0.106132			-1.61989	3.73275e-10	200	CYP82C4	misc.cytochrome P450
VIT_03s0063g01650	-0.106132			-1.61989	3.73275e-10	200	CYP82C4	misc.cytochrome P450
VIT_09s0002g05700	-0.348194			-1.7121	3.82626e-10	201	phototropic-responsive NPH3	signalling.light
VIT_17s0000g02140	-0.10463			2.03907	4.30823e-10	202	3-hydroxyisobutyrate dehydrogenase	not assigned.no ontology
VIT_08s0007g01920	-0.509413			-2.08329	4.57599e-10	203	MYB DIVARICATA	RNA.regulation of transcription.MYB-related transcription factor family
VIT_00s1003g00010	-0.204558			-1.63486	4.67726e-10	204	senescence-associated protein
VIT_00s0323g00050	0.0325608			1.52965	5.43795e-10	205	invertase/pectin methylesterase inhibitor	misc.invertase/pectin methylesterase inhibitor family protein
VIT_10s0003g00390	0.66392			1.50282	5.50752e-10	206	glutaredoxin	redox.glutaredoxins
VIT_04s0008g01800	-0.400967			-1.44081	5.62717e-10	207	[TranscriptionFactor] VvMYB (R2R3) - TT2like	RNA.regulation of transcription.MYB domain transcription factor family
VIT_00s0259g00170	0.713341			-1.8534	6.30785e-10	208	Unknown	not assigned.unknown
VIT_08s0058g00640	1.09087	1	69	1.57424	6.92571e-10	209	patellin-5	protein.targeting.secretory pathway.unspecified
VIT_08s0032g00790	0.380302			-1.71345	8.07426e-10	210	ABC transporter G member 4	transport.ABC transporters and multidrug resistance systems
VIT_17s0000g10060	-0.331359			-1.70544	8.38429e-10	211	lipase GDSL	misc.GDSL-motif lipase
VIT_01s0011g03660	0.840941			1.55303	9.08074e-10	212	IMP dehydrogenase/GMP reductase	not assigned.unknown
VIT_03s0038g04670	-0.318617			-1.7006	9.92707e-10	213	isoflavone reductase	secondary metabolism.flavonoids.isoflavones.isoflavone reductase
VIT_11s0016g05640	-0.683739			-1.67546	1.10595e-09	214	IAA29	RNA.regulation of transcription.Aux/IAA family
VIT_07s0191g00180	-0.156307			-1.58274	1.11107e-09	215	homeobox-leucine zipper protein ATHB-6	RNA.regulation of transcription.HB,Homeobox transcription factor family
VIT_00s0662g00010	0.664134			1.74983	1.2723e-09	216	Acyl-CoA oxidase (ACX2)	lipid metabolism.lipid degradation.beta-oxidation.acyl CoA DH
VIT_18s0122g00290	-0.873895			-1.91087	1.70084e-09	217	Unknown	not assigned.unknown
VIT_08s0032g00240	0.216968			1.52946	1.83249e-09	218	CYP71A22	misc.cytochrome P450
VIT_12s0059g00670	-0.187881			-1.77314	1.99148e-09	219	NADP-dependent oxidoreductase	misc.oxidases - copper, flavone etc
VIT_04s0044g00190	-0.198802			-1.73113	2.23863e-09	220	mannitol dehydrogenase	secondary metabolism.phenylpropanoids.lignin biosynthesis.CAD
VIT_04s0044g00190	-0.198802			-1.73113	2.23863e-09	220	mannitol dehydrogenase	secondary metabolism.phenylpropanoids.lignin biosynthesis.CAD
VIT_13s0067g03050	-0.0908094			-1.75448	2.29971e-09	221	Leucine-rich repeat transmembrane protein kinase	signalling.receptor kinases.leucine rich repeat VII
VIT_18s0001g08750	-0.226695			-1.6773	2.92606e-09	222	Unknown
VIT_00s1322g00010	0.310707			-1.96548	3.07514e-09	223	tubulin alpha-3 chain	cell.organisation
VIT_14s0083g00400	-0.0569535			-1.6694	3.16188e-09	224	Leaf senescence protein	not assigned.unknown
VIT_00s1312g00010	0.581281			-1.51915	3.18079e-09	225	basic helix-loop-helix (bHLH) family	RNA.regulation of transcription.bHLH,Basic Helix-Loop-Helix family
VIT_00s2739g00010	0.581281			-1.51915	3.18079e-09	225	basic helix-loop-helix (bHLH) family	RNA.regulation of transcription.bHLH,Basic Helix-Loop-Helix family
VIT_10s0092g00710	0.0563522			1.75967	3.36745e-09	226	Receptor protein kinase	signalling.receptor kinases.leucine rich repeat VIII.VIII-2
VIT_09s0002g05490	0.785128			-1.4786	3.6721e-09	227	ABC transporter g family pleiotropic drug resistance 12 PDR12	transport.ABC transporters and multidrug resistance systems
VIT_12s0028g03350	-0.183227			-1.75151	4.04121e-09	228	[TranscriptionFactor] Squamosa promoter binding protein (VvSBP11)	development.squamosa promoter binding like (SPL)
VIT_08s0040g01470	-0.177697			1.65551	6.7193e-09	229	Cis-zeatin O-beta-D-glucosyltransferase	misc.UDP glucosyl and glucoronyl transferases
VIT_18s0086g00680	0.700293			1.55851	8.14241e-09	230	no hit
VIT_05s0062g00310	1.11319	1	70	-1.65764	9.33828e-09	231	UDP-glucoronosyl/UDP-glucosyl transferase UGT75C1	misc.UDP glucosyl and glucoronyl transferases
VIT_14s0083g01110	0.469236			-1.63732	9.75503e-09	233	Brassinosteroid-6-oxidase	hormone metabolism.brassinosteroid.synthesis-degradation.BRs.other
VIT_06s0009g03740	0.048583			1.38725	2.12691e-05	317	serine-glyoxylate aminotransferase	amino acid metabolism.synthesis.central amino acid metabolism.alanine.alanine-glyoxylate aminotransferase
VIT_18s0001g03670	0.485138			1.51917	1.1695e-08	234	Zinc finger (C2H2 type) family	RNA.regulation of transcription.C2H2 zinc finger family
VIT_15s0048g00740	0.10462			-1.6576	2.00025e-08	235	no hit
VIT_09s0002g00650	-0.0625311			1.62387	2.03946e-08	236	auxin-induced protein	hormone metabolism.auxin.induced-regulated-responsive-activated
VIT_04s0008g02830	0.20774			1.82726	2.35054e-08	237	Galactokinase like protein	ell wall.precursor synthesis.sugar kinases.arabinose-1-kinase
VIT_18s0001g12880	-0.0934282			-1.72087	2.56669e-08	238	jasmonate O-methyltransferase	hormone metabolism.jasmonate.synthesis-degradation.jasmonate-O-methyltransferase
VIT_05s0049g01320	0.11053			1.74233	2.59431e-08	239	Unknown	not assigned.unknown
VIT_17s0000g04150	-0.111971			-1.65854	2.84969e-08	240	[Flavonoid pathway, step06 branch B] Leucoanthocyanidin reductase 12(VvLAR2)	secondary metabolism.flavonoids.isoflavones.isoflavone reductase
VIT_11s0016g01940	-0.0369576			-1.39163	3.16178e-08	241	Unknown	not assigned.unknown
VIT_03s0063g00990	-0.0663298			1.55951	4.30245e-08	242	Blue (type 1) copper domain	not assigned.no ontology.glycine rich proteins
VIT_03s0063g01010	-0.0663298			1.55951	4.30245e-08	242	Blue (type 1) copper domain	not assigned.no ontology.glycine rich proteins
VIT_02s0012g01370	0.0444576			-1.47124	4.37469e-08	243	no hit
VIT_09s0002g08820	0.564669			1.53766	4.90457e-08	244	ankyrin repeat protein family
VIT_19s0014g04780	-0.130881			1.60159	4.90994e-08	245	no hit
VIT_06s0061g01030	0.748054			1.47866	7.75038e-08	246	Aspartic protease (VvAP13) [aspartic proteinase nepenthesin-2 precursor]	protein.degradation
VIT_16s0098g01900	-0.120716			-1.35345	8.37673e-08	247	pectinesterase family	cell wall.pectin*esterases.PME
VIT_12s0034g01900	0.240559			1.56111	8.48725e-08	248	globulin-like protein	development.storage proteins
VIT_12s0034g01930	0.240559			1.56111	8.48725e-08	248	[SWITCH] globulin-like protein	development.storage proteins
VIT_04s0008g04810	-0.191576			1.61018	8.77537e-08	249	Unknown	PS.lightreaction.ATP synthase.beta subunit
VIT_06s0004g03840	0.241661			1.5126	1.02858e-07	250	chitinase 2
VIT_06s0004g03860	0.241661			1.5126	1.02858e-07	250	chitinase 2
VIT_11s0052g01240	0.113451			-1.58305	1.3562e-07	251	[Terpenoid pathway -MEP, step01] 1-deoxy-D-xylulose-5-phosphate synthase (Vv)	secondary metabolism.isoprenoids.non-mevalonate pathway.DXS
VIT_11s0052g01730	0.113451			-1.58305	1.3562e-07	251	[Terpenoid pathway -MEP, step01] 1-deoxy-D-xylulose-5-phosphate synthase (Vv)	secondary metabolism.isoprenoids.non-mevalonate pathway.DXS
VIT_11s0052g01780	0.113451			-1.58305	1.3562e-07	251	[Terpenoid pathway -MEP, step01] 1-deoxy-D-xylulose-5-phosphate synthase (Vv)	secondary metabolism.isoprenoids.non-mevalonate pathway.DXS
VIT_17s0000g00680	-0.127651			1.51082	1.36143e-07	252	no hit
VIT_08s0007g07640	0.692655			1.64505	1.51438e-07	253	[TranscriptionFactor] NAC domain (VvNAC61)	development.unspecified
VIT_18s0001g12170	0.0292144			1.46286	1.52702e-07	254	CYP72A1	misc.cytochrome P450
VIT_03s0038g01350	-0.0506284			-1.72222	1.62808e-07	255	Glutamine amidotransferase class-I	not assigned.no ontology
VIT_07s0031g01910	-0.511625			-1.57755	1.63939e-07	256	Unknown	not assigned.unknown
VIT_02s0025g04620	0.0800825			1.56489	1.67495e-07	257	phospholipase D beta 1	lipid metabolism.lipid degradation.lysophospholipases.phospholipase D
VIT_06s0009g02020	-0.059245			-1.5611	1.73309e-07	258	Tubulin beta-4 chain	cell.organisation
VIT_18s0001g12990	-0.113864			-1.38789	1.96954e-07	259	anthranilate N-benzoyltransferase protein 1	stress.biotic
VIT_02s0012g01210	-0.216734			-1.55021	1.97681e-07	260	acetylornithine deacetylase	protein.degradation
VIT_01s0011g05180	0.182652			-1.62211	2.13757e-07	261	Bet v I allergen	stress.abiotic.unspecified
VIT_05s0049g00660	2.4372	1.75434e-18	9	1.63823	2.43671e-07	262	no hit
VIT_09s0002g03400	-0.150468			-1.46511	2.60922e-07	263	no hit
VIT_03s0017g02240	0.280773			1.55784	2.67864e-07	264	glucan endo-1,3-beta-glucosidase precursor	misc.beta 1,3 glucan hydrolases
VIT_19s0027g01890	-0.0205331			-1.47877	2.75729e-07	265	Amino acid permease	transport.amino acids
VIT_05s0049g01980	0.3828			1.41684	2.81996e-07	266	[TCA cycle, step02] Aconitate hydratase (Vv) [Aminoacid Biosynthesis --> Leu (L), step02] 3-Isopropylmalate dehydratase (Vv)	secondary metabolism.sulfur-containing.glucosinolates.synthesis.aliphatic.methylthioalkylmalate isomerase large subunit (MAM-IL)
VIT_05s0049g01980	0.3828			1.41684	2.81996e-07	266	[TCA cycle, step02] Aconitate hydratase (Vv) [Aminoacid Biosynthesis --> Leu (L), step02] 3-Isopropylmalate dehydratase (Vv)	TCA / org transformation.other organic acid transformatons.aconitase
VIT_07s0141g00590	-0.0247259			-1.5159	3.17572e-07	267	magnesium transporter CorA-like family protein (MRS2-2)	transport.unspecified cations
VIT_07s0141g00590	-0.0247259			-1.5159	3.17572e-07	267	magnesium transporter CorA-like family protein (MRS2-2)	transport.unspecified cations
VIT_12s0057g01440	-0.0369085			-1.46526	3.27068e-07	268	Heavy-metal-associated domain-containing protein
VIT_06s0061g01390	0.301805			-1.83993	3.27068e-07	269	[Signalling] ERF/AP2 Gene Family (VvERF subfamily III - VvERF125)	RNA.regulation of transcription.AP2/EREBP, APETALA2/Ethylene-responsive element binding protein family
VIT_06s0004g06570	-0.100982			-1.542	3.41372e-07	270	Calcium/proton exchanger CAX3	transport.calcium
VIT_17s0000g07200	-0.145845			-1.39189	3.6681e-07	271	[Flavonoid pathway, step02] Flavonoid 3' hydroxylase (VvF3'H a)	secondary metabolism.flavonoids.dihydroflavonols.flavonoid 3''-monooxygenase
VIT_18s0001g09360	-0.189751			-1.48036	3.86805e-07	272	Hydrogenobyrinic acid a,c-diamide synthase	protein.degradation.subtilases
VIT_05s0062g00430	-0.487148			-1.40761	4.32113e-07	273	UDP-glucose:flavonoid 7-O-glucosyltransferase	misc.UDP glucosyl and glucoronyl transferases
VIT_05s0062g00460	-0.487148			-1.40761	4.32113e-07	273	UDP-glucose:flavonoid 7-O-glucosyltransferase	misc.UDP glucosyl and glucoronyl transferases
VIT_05s0062g00570	-0.487148			-1.40761	4.32113e-07	273	UDP-glucose:flavonoid 7-O-glucosyltransferase	misc.UDP glucosyl and glucoronyl transferases
VIT_08s0007g01400	0.10553			1.57342	4.78541e-07	274	Glutathione S-transferase 8 GSTU8	misc.glutathione S transferases
VIT_08s0007g01410	0.10553			1.57342	4.78541e-07	274	Glutathione S-transferase 8 GSTU8	misc.glutathione S transferases
VIT_04s0008g02860	-0.515894			-1.65117	5.03675e-07	275	cation transport protein chaC	transport.unspecified cations
VIT_14s0066g01640	-0.106614			-1.51652	5.59834e-07	276	nodulin MtN21 family	development.unspecified
VIT_07s0031g02620	0.177902			1.57832	5.70577e-07	277	Aspartic protease (VvAP18)	protein.degradation
VIT_01s0011g04080	0.129963			-1.46777	6.10363e-07	278	zinc finger (C3HC4-type RING finger)	protein.degradation.ubiquitin.E3.RING
VIT_07s0031g02170	-0.13056			-1.52758	6.37088e-07	279	glutamate receptor GLR3.6	signalling.in sugar and nutrient physiology
VIT_03s0091g00040	0.0518433			-1.47666	6.8924e-07	280	[Flavonoid pathway] [Transport] Galloyl glucosyltransferase (VvgGT1)
VIT_00s0214g00150	0.452539			1.38782	9.07122e-07	281	F-box protein PP2-B1 (Protein phloem protein 2-like B1)	cell.organisation
VIT_09s0070g00210	-0.383046			-1.48118	1.04373e-06	282	Metal transporter Nramp1	transport.metal
VIT_08s0007g07690	0.403271			1.5706	1.35219e-06	283	Polygalacturonase inhibiting protein PGIP1	cell wall.degradation.pectate lyases and polygalacturonases
VIT_05s0020g03890	-0.031287			-1.57535	1.35258e-06	284	kinase interacting	protein.postranslational modification
VIT_02s0025g04290	0.200388			1.40801	1.35436e-06	285	thaumatin
VIT_08s0007g07520	0.128228			1.42279	1.35436e-06	286	3-oxoacyl-[acyl-carrier-protein] reductase, chloroplast	misc.short chain dehydrogenase/reductase (SDR)
VIT_08s0007g03630	-0.262834			-1.69691	1.5823e-06	287	calmodulin binding protein	signalling.calcium
VIT_17s0053g00380	-0.109149			-1.67373	1.60768e-06	288	metal-nicotianamine transporter YSL7	transport.peptides and oligopeptides
VIT_16s0100g01120	0.0495127			1.48884	1.74816e-06	289	[Phenylpropanoid pathway, step09, branch C] Stilbene synthase (VvSTS39)	secondary metabolism.flavonoids.chalcones.naringenin-chalcone synthase
VIT_16s0100g01150	0.0495127			1.48884	1.74816e-06	289	[Phenylpropanoid pathway, step09, branch C] Stilbene synthase (VvSTS43)	secondary metabolism.flavonoids.chalcones.naringenin-chalcone synthase
VIT_14s0083g01100	0.575738			1.49386	2.63816e-06	290	alpha-1,4-glucan-protein synthase 1	cell wall.cell wall proteins.RGP
VIT_19s0014g04980	0.102026			1.48176	2.87497e-06	291	Cinnamyl alcohol dehydrogenase	secondary metabolism.flavonoids.dihydroflavonols.dihydroflavonol 4-reductase
VIT_01s0010g03320	-0.193055			1.45782	3.29901e-06	292	Kelch repeat-containing F-box protein	protein.degradation.ubiquitin.E3.SCF.FBOX
VIT_06s0004g01990	0.0940082			1.56857	3.54171e-06	293	no hit
VIT_11s0016g03020	-0.1997			-1.42461	3.58166e-06	294	pectinesterase family	cell wall.pectin*esterases.PME
VIT_04s0210g00050	0.517791			1.50658	4.10078e-06	295	strictosidine synthase	secondary metabolism.N misc.alkaloid-like
VIT_05s0094g00920	0.00712494			-1.41792	4.12748e-06	296	formin protein AHF1	not assigned.no ontology.formin homology 2 domain-containing protein
VIT_07s0031g01540	0.0987923			-1.46893	4.32979e-06	297	4-alpha-glucanotransferase	major CHO metabolism.degradation.starch.D enzyme
VIT_02s0025g04660	0.137641			1.39776	4.36953e-06	298	senescence-inducible chloroplast stay-green protein 1	not assigned.unknown
VIT_11s0052g01140	-0.480695			-1.46561	4.73395e-06	299	membrane protein	not assigned.no ontology
VIT_05s0077g01140	0.610068			1.61731	4.8938e-06	300	[TranscriptionFactor] VvbZIP14
VIT_14s0066g00020	0.866641			1.5198	5.43851e-06	301	Unknown	not assigned.unknown
VIT_02s0154g00520	0.37266			-1.83078	5.73762e-06	302	Aspartic protease_NFbyME	protein.degradation.aspartate protease
VIT_13s0019g01830	-0.345406			-1.53064	6.01474e-06	303	calmodulin binding protein	signalling.calcium
VIT_14s0036g00630	-0.0380188			1.48356	6.12757e-06	304	RNA binding motif protein 42	RNA.RNA binding
VIT_14s0060g01420	-0.213874			-1.49582	6.83634e-06	305	Unknown	not assigned.unknown
VIT_11s0052g01700	0.0187399			1.38893	8.62725e-06	306	[Ca2+ Signalling] Calcineurin-B like interacting protein kinases (VvCIPK21)	protein.postranslational modification
VIT_08s0217g00100	0.0682755			-1.59972	9.54793e-06	307	[Sugar Metabolism --> Gluconeogenesis, step01] Pyruvate decarboxylase (Vv)	fermentation.PDC
VIT_07s0151g00260	-0.11149			1.46497	9.84688e-06	308	Quinone-oxidoreductase, Chloroplast	misc.oxidases - copper, flavone etc
VIT_08s0032g00700	-0.014914			-1.46977	1.00765e-05	309	CXE carboxylesterase	not assigned.no ontology
VIT_03s0063g01160	-0.413386			-1.67047	1.01415e-05	310	nodulin 1A, Senescence-associated	redox.ascorbate and glutathione
VIT_03s0063g01210	-0.413386			-1.67047	1.01415e-05	310	nodulin 1A, senescence-associated	redox.ascorbate and glutathione
VIT_18s0001g03180	0.0450743			-1.31004	1.08593e-05	311	nodulin MtN21 family	development.unspecified
VIT_19s0014g03240	-0.0509463			-1.48925	1.26593e-05	312	Beta-mannosidase 4	misc.gluco-, galacto- and mannosidases
VIT_06s0061g00710	0.0581853			1.27283	1.45675e-05	313	zinc finger (C3HC4-type RING finger)	protein.degradation.ubiquitin.E3.RING
VIT_18s0001g10330	-0.122384			-1.33792	1.477e-05	314	subtilisin protease	protein.degradation.subtilases
VIT_19s0085g00920	-0.182006			-1.3467	1.75174e-05	315	organic cation transport protein OCT2	transport.misc
VIT_01s0011g06000	-0.217688			-1.45181	1.99551e-05	316	VACUOLAR IRON TRANSPORTER 1	metal handling.regulation
VIT_15s0048g00680	-0.333015			-1.54277	2.2625e-05	318	NIK3 (NSP- interacting kinase 3)	signalling.receptor kinases.leucine rich repeat IV
VIT_07s0005g05720	-0.497655			-1.34195	2.51418e-05	319	Tetratricopeptide repeat domain male sterility MS5	development.unspecified
VIT_01s0011g03180	-0.30675			-1.62131	2.81953e-05	320	lysine and histidine specific transporter	transport.amino acids
VIT_12s0035g01910	0.0810866			1.64465	3.58985e-05	321	[Heat-Shock Protein]HSP20-21	stress.abiotic.heat
VIT_05s0049g00770	2.79569	8.19683e-20	6	1.58819	3.62892e-05	322	no hit
VIT_05s0049g00800	2.79569	8.19683e-20	6	1.58819	3.62892e-05	322	Unknown
VIT_05s0049g00840	2.79569	8.19683e-20	6	1.58819	3.62892e-05	322	no hit
VIT_18s0041g00740	0.208935			1.53794	3.63032e-05	323	UDP-glucose: anthocyanidin 5,3-O-glucosyltransferase	misc.UDP glucosyl and glucoronyl transferases
VIT_05s0062g00480	0.284561			-1.66284	3.67474e-05	324	Xyloglucan endo-transglycosylase, C-terminal	cell wall.modification
VIT_14s0083g00250	-0.909291			-1.31293	3.86095e-05	325	no hit
VIT_14s0083g00250	-0.909291			-1.31293	3.86095e-05	325	no hit
VIT_18s0001g06090	0.882193			-1.39566	4.74063e-05	326	Cis-zeatin O-beta-D-glucosyltransferase	misc.UDP glucosyl and glucoronyl transferases
VIT_05s0049g00720	2.15798	2.48222e-14	11	1.50939	5.35709e-05	327	no hit
VIT_07s0005g02040	0.109577			-1.42226	6.39084e-05	328	alpha-L-fucosidase 2 precursor	misc.GDSL-motif lipase
VIT_03s0063g01770	0.657042			1.27557	7.59292e-05	329	no hit
VIT_07s0005g00050	0.0454364			-1.49258	7.72594e-05	330	Heavy-metal-associated domain-containing protein	metal handling
VIT_05s0020g02310	0.343293			1.3602	8.10104e-05	331	pyruvate,orthophosphate dikinase	gluconeogenesis / glyoxylate cycle.pyruvate dikinase
VIT_13s0067g02090	0.0864019			1.38783	8.10104e-05	332	Unknown	not assigned.unknown
VIT_08s0007g07550	-0.10793			-1.51796	8.12309e-05	333	GATA transcription factor 11	RNA.regulation of transcription.C2C2(Zn) GATA transcription factor family
VIT_06s0004g05950	-0.109991			-1.36838	9.40659e-05	334	Unknown	not assigned.unknown
VIT_06s0009g01930	0.606342			1.46099	9.47904e-05	335	5'-AMP-activated protein kinase beta-2 subunit	protein.postranslational modification
VIT_11s0016g05430	-0.153181			-1.56381	9.96205e-05	336	Unknown	not assigned.unknown
VIT_02s0025g02920	0.439775			1.5174	0.000117075	337	[Phenylpropanoid pathway, step06, branch A] [SWITCH] Caffeic acid 3-O-methyltransferase (VvCOMT)	secondary metabolism.phenylpropanoids.lignin biosynthesis.COMT
VIT_05s0020g04540	-0.00452153			-1.41585	0.000129584	338	[Cuticle metabolism] CER6like - Aliphatic wax	lipid metabolism.FA synthesis and FA elongation.beta ketoacyl CoA synthase
VIT_12s0035g00880	0.306699			-1.2477	0.000158562	339	lactoylglutathione lyase	Biodegradation of Xenobiotics.lactoylglutathione lyase
VIT_08s0007g04820	0.835958			1.51044	0.000168703	340	pectate lyase	cell wall.degradation.pectate lyases and polygalacturonases
VIT_08s0007g01930	0.161832			-1.40469	0.000201552	342	Anthranilate N-benzoyltransferase	secondary metabolism.phenylpropanoids
VIT_08s0007g01930	0.161832			-1.40469	0.000201552	342	Anthranilate N-benzoyltransferase	secondary metabolism.phenylpropanoids
VIT_16s0098g01870	-0.0527198			-1.33642	0.000224101	343	[Ca2+ Signalling] Calcineurin-B like (VvCBL04)	signalling.calcium
VIT_12s0034g02560	-0.472631			-1.25457	0.000294824	344	DNA (cytosine-5)-methyltransferase (ATHIM)	RNA.regulation of transcription.DNA methyltransferases
VIT_12s0035g00010	-0.472631			-1.25457	0.000294824	344	DNA (cytosine-5)-methyltransferase (ATHIM)	RNA.regulation of transcription.DNA methyltransferases
VIT_02s0012g01660	-0.645555			-1.42285	0.000306867	345	ATPase PGP2 (P-GLYCOPROTEIN 2)	transport.ABC transporters and multidrug resistance systems
VIT_19s0015g01750	-0.0424278			1.2611	0.000343102	346	WD-40 repeat	development.unspecified
VIT_19s0090g00360	1.29412	0.00672201	36	1.30321	0.000437444	347	Unknown
VIT_18s0001g01460	-0.223713			1.23228	0.000465199	348	no hit
VIT_06s0004g07280	0.233772			1.38334	0.000642167	349	UDP-glucuronosyl/UDP-glucosyltransferase
VIT_03s0180g00070	-0.135465			-1.4137	0.00067224	350	cyclase	DNA.unspecified
VIT_12s0028g02160	-0.0868685			-1.49754	0.000781727	351	Ribulose bisphosphate carboxylase, large chain	not assigned.unknown
VIT_07s0129g00490	0.0687912			-1.32866	0.000827836	352	Hydrogenobyrinic acid a,c-diamide synthase	protein.degradation.subtilases
VIT_14s0108g01350	0.10932			1.41951	0.000854366	353	Unknown	not assigned.no ontology
VIT_08s0007g02020	-0.399175			-1.43046	0.000905433	354	proton-dependent oligopeptide transport (POT) family protein
VIT_00s0425g00030	-0.381847			-1.3622	0.000968701	355	Receptor serine/threonine kinase
VIT_10s0003g04080	-0.0313956			1.25856	0.000986542	356	Unknown
VIT_06s0004g07790	0.248067			1.25961	0.00114084	357	[SWITCH] lateral organ boundaries DOMAIN 15	RNA.regulation of transcription.AS2,Lateral Organ Boundaries Gene Family
VIT_08s0007g02370	0.382985			1.3912	0.00133487	358	Unknown
VIT_01s0026g01450	-0.0665527			-1.24176	0.00143042	359	DnaJ homolog, subfamily B, member 4	stress.abiotic.heat
VIT_00s0454g00030	0.128645			1.35698	0.0014709	360	subtilisin protease	protein.degradation.subtilases
VIT_06s0004g06960	0.0669884			-1.3768	0.00150825	361	BCL2 binding anthogene	stress.abiotic.unspecified
VIT_12s0028g00050	0.490692			1.28757	0.00153388	362	beta-1,3 glucanase	misc.beta 1,3 glucan hydrolases
VIT_02s0025g04120	-0.26653			-1.33374	0.00170729	363	calmodulin binding protein	signalling.calcium
VIT_17s0000g01080	1.16847	1	53	1.27795	0.00173199	364	HVA22E (HVA22-LIKE PROTEIN E)
VIT_06s0009g01340	0.0444167			-1.3456	0.00197695	365	ascorbate oxidase precursor	redox.ascorbate and glutathione.ascorbate
VIT_08s0040g02180	-0.285607			-1.2706	0.00198106	366	Mlo3	stress.biotic.signalling.MLO-like
VIT_18s0075g00250	-0.0955143			-1.40293	0.00224548	367	Unknown
VIT_05s0020g03650	-0.422277			-1.38042	0.00224548	368	Unknown	not assigned.unknown
VIT_16s0098g01790	0.126887			-1.30121	0.0024932	369	calmodulin-binding region IQD21	signalling.calcium
VIT_15s0021g00220	-0.167944			-1.42564	0.00275812	370	[Transport] ABC transporter C (VvABCC09)	transport.ABC transporters and multidrug resistance systems
VIT_12s0059g00760	-0.591956			-1.45687	0.00325816	371	Adenosine 5' phosphosulfate reductase	S-assimilation.APR
VIT_02s0025g01220	0.331187			1.30477	0.00333341	372	high mobility group HMG1/2	RNA.regulation of transcription.High mobility group (HMG) family
VIT_14s0083g00110	0.0915987			-1.30319	0.00335948	373	Allene oxide cyclase	stress.abiotic.drought/salt
VIT_06s0004g06480	0.725338			-1.41467	0.00376565	374	CYP71E	misc.cytochrome P450
VIT_03s0063g02320	0.181425			1.239	0.0043639	375	BURP domain containing protein	not assigned.no ontology
VIT_03s0038g04260	0.0405366			1.35369	0.00436957	376	chloride channel protein CLC-e	transport.unspecified anions
VIT_06s0009g00480	0.288064			1.36098	0.00521675	377	Aluminium-tolerance ALMT1	not assigned.unknown
VIT_07s0141g00600	0.0169317			-1.30645	0.00533612	378	Unknown	not assigned.unknown
VIT_09s0002g01320	-0.0673752			1.26659	0.00566122	379	germin-like protein
VIT_16s0098g00360	-0.00650786			-1.28964	0.00566122	380	CCT motif CONSTANS-LIKE	not assigned.unknown
VIT_04s0043g00370	-0.18488			-1.3145	0.0056717	381	Ammonium transporter 1;2	transport.ammonium
VIT_01s0127g00540	-0.310394			1.21591	0.00590696	382	Protein disulfide isomerase	not assigned.no ontology.DC1 domain containing protein
VIT_01s0127g00540	-0.310394			1.21591	0.00590696	382	Protein disulfide isomerase	not assigned.no ontology.DC1 domain containing protein
VIT_06s0061g00230	-0.489749			-1.29392	0.00603406	383	ABC transporter G member 7	transport.ABC transporters and multidrug resistance systems
VIT_02s0025g01750	-0.393048			-1.35497	0.00663183	384	cellulose synthase CSLG3	cell wall.cellulose synthesis.cellulose synthase
VIT_12s0059g01810	0.306813			1.32413	0.00710239	385	photosystem II psbZ	PS.lightreaction.photosystem II.PSII polypeptide subunits
VIT_19s0014g05080	0.21737			1.31755	0.00712888	386	Oxygen evolving enhancer 3 (PsbQ)	PS.lightreaction.photosystem II.PSII polypeptide subunits
VIT_10s0003g02620	0.460819			1.29566	0.00769426	387	AWPM19	transport.misc
VIT_05s0049g00570	1.65174	7.46649e-07	24	1.33794	0.00895876	388	Unknown
VIT_01s0011g05490	-0.163852			1.28124	0.00906952	389	F-box domain containing protein	not assigned.unknown
VIT_08s0007g05720	0.565583			1.30571	0.00956485	390	no hit
VIT_08s0058g01040	0.0487666			-1.26574	0.0099363	391	[Ca2+ Signalling] Calcineurin-B like interacting protein kinases (VvCIPK34)	protein.postranslational modification
VIT_18s0001g09250	0.622812			1.24407	0.0108946	392	lateral organ boundaries protein 38	RNA.regulation of transcription.AS2,Lateral Organ Boundaries Gene Family
VIT_05s0049g00420	-0.00156623			1.2268	0.0124395	393	E8 protein	redox.ascorbate and glutathione
VIT_01s0011g06190	0.0839178			-1.21462	0.0131988	394	histidine kinase (AHK4) (WOL)	hormone metabolism.cytokinin.signal transduction
VIT_08s0007g07880	0.308587			1.29599	0.0138066	395	Polygalacturonase GH28	cell wall.degradation.pectate lyases and polygalacturonases
VIT_05s0020g00270	-0.152637			-1.29729	0.0138948	396	no hit
VIT_05s0020g02210	-0.152637			-1.29729	0.0138948	396	histidine-containing phosphotransfer protein	signalling.phosphorelay
VIT_00s0425g00040	-0.26191			-1.27298	0.0141192	397	Receptor serine/threonine kinase
VIT_12s0034g01970	0.0205192			-1.22088	0.0145245	398	[SWITCH] cupin	development.storage proteins
VIT_03s0038g03040	0.377849			1.30046	0.0153649	399	[Signalling] MAP-KKK (VvMAPKKK63 - VvRAF30)	protein.postranslational modification
VIT_17s0000g03270	0.0121368			-1.24976	0.0156079	400	CYP77A5P	misc.misc2
VIT_13s0067g02050	0.360972			1.30061	0.0171076	401	Unknown	not assigned.unknown
VIT_00s0455g00040	0.227191			-1.39064	0.0173564	402	glycosyl transferase family 8 protein	misc.UDP glucosyl and glucoronyl transferases
VIT_04s0008g02760	-0.195584			-1.30187	0.0174812	403	Unknown	not assigned.unknown
VIT_01s0011g03400	-0.403815			-1.3589	0.0193249	404	proton-dependent oligopeptide transport (POT) family protein	transport.peptides and oligopeptides
VIT_15s0107g00270	-0.299283			-1.2522	0.0195004	405	mechanosensitive ion channel	signalling.unspecified
VIT_01s0026g00300	-0.109773			-1.24946	0.019517	406	zinc finger (C3HC4-type RING finger)	protein.degradation.ubiquitin.E3.RING
VIT_04s0008g01290	-0.159485			1.26262	0.0208428	407	CGA1 (CYTOKININ-RESPONSIVE GATA FACTOR 1)	RNA.regulation of transcription.C2C2(Zn) GATA transcription factor family
VIT_09s0002g00320	0.813647			1.19905	0.0217732	408	Pectinesterase PME3	cell wall.pectin*esterases.PME
VIT_08s0040g02730	0.742635			-1.21219	0.0226037	409	exocyst subunit EXO70 H4	cell.vesicle transport
VIT_18s0001g14440	0.755832			1.39319	0.0228833	410	Molecular chaperone DnaJ	stress.abiotic.heat
VIT_18s0001g12910	-0.301369			-1.22217	0.0247332	411	Inositol-pentakisphosphate 2-kinase 1 ATIPK1	minor CHO metabolism.myo-inositol.InsP-Kinases
VIT_00s2269g00010	-0.21451			-1.35681	0.0255589	412	Armadillo/beta-catenin repeat	not assigned.no ontology.armadillo/beta-catenin repeat family protein
VIT_12s0057g00180	-0.107918			-1.28096	0.0267186	413	Wound-induced	stress.abiotic.touch/wounding
VIT_12s0057g00180	-0.107918			-1.28096	0.0267186	413	Wound-induced	stress.abiotic.touch/wounding
VIT_10s0003g04100	-0.164896			-1.26111	0.0289248	414	[Signalling] Auxin Response Factor (VvARF09)	RNA.regulation of transcription.ARF, Auxin Response Factor family
VIT_09s0054g01690	-0.0910505			-1.28111	0.029054	415	Transcription factor	RNA.regulation of transcription.NAC domain transcription factor family
VIT_17s0000g04850	-0.101674			-1.28998	0.0312198	416	OBF binding protein 4	RNA.regulation of transcription.C2C2(Zn) DOF zinc finger family
VIT_13s0019g04460	-0.067289			-1.36234	0.031834	417	[Phenylpropanoid pathway, step01] Phenylalanine ammonia-lyase (VvPAL) --> PAL2	secondary metabolism.phenylpropanoids.lignin biosynthesis.PAL
VIT_04s0044g01000	0.208049			-1.33909	0.0319029	418	pectinesterase family	cell wall.pectin*esterases.PME
VIT_04s0008g05420	0.450326			1.32594	0.0354582	421	SPX2 (SYG1/Pho81/XPR1) domain-containing protein SPX2	stress.abiotic
VIT_07s0005g04110	0.539631			-1.29993	0.0372388	422	Cellulose synthase CESA4	cell wall.cellulose synthesis.cellulose synthase
VIT_08s0007g06450	0.0867698			-1.26504	0.0413653	423	[FattyAcid degradation, step01] Fatty acid desaturase, ER -ω6- (VvFAD2)	lipid metabolism.FA desaturation.omega 6 desaturase
VIT_18s0122g00620	0.11482			1.21761	0.0413653	424	cinnamoyl-CoA reductase	secondary metabolism.phenylpropanoids
VIT_17s0000g00130	-0.386394			-1.34382	0.0426121	425	SEC14 cytosolic factor	protein.targeting.secretory pathway.unspecified
VIT_19s0014g03370	0.00492964			-1.27536	0.0481034	426	Methyltransferase type 11	not assigned.unknown
VIT_14s0060g00770	2.93425	1.13571e-22	4	1.31992	0.0485677	427	glycosyl transferase family 8 protein	minor CHO metabolism.raffinose family.galactinol synthases.known
VIT_14s0060g00810	2.93425	1.13571e-22	4	1.31992	0.0485677	427	[Polyols] Galactinol synthase (VvGOLS3)	minor CHO metabolism.raffinose family.galactinol synthases.known
VIT_13s0156g00100	1.47284	7.61114e-05	30	1.16537	0.548656	498	Unknown	not assigned.unknown
VIT_09s0002g09120	2.64558	5.26555e-28	3	1.09461	1	540	[Signalling] ERF/AP2 Gene Family (VvERF subfamily V - VvDREB-19)	hormone metabolism.ethylene.signal transduction
VIT_07s0104g00640	1.48363	0.00173938	31	1.07397	1	595	no hit
VIT_12s0059g00350	2.16098	1.26685e-22	5	1.02807	1	615	[Ca2+ Signalling] Calmodulin-like (VviCML070)	signalling.calcium
VIT_12s0059g00370	2.16098	1.26685e-22	5	1.02807	1	615	[Ca2+ Signalling] Calmodulin-like (VviCML064)	signalling.calcium
VIT_01s0026g00630	2.84873	1.64438e-28	2	0.673722			N-hydroxythioamide S-beta-glucosyltransferase	hormone metabolism.auxin.synthesis-degradation
VIT_18s0001g06150	1.91119	1.75434e-18	7	-0.591863			Phosphate-induced protein 1	signalling.in sugar and nutrient physiology
VIT_18s0001g06030	1.50827	3.59685e-10	15	-0.0880114			Erg-1	signalling.in sugar and nutrient physiology
VIT_18s0001g06180	1.50827	3.59685e-10	15	-0.0880114			Phosphate-induced protein 1	signalling.in sugar and nutrient physiology
VIT_02s0012g01040	1.47041	1.44821e-07	22	0.300659			[TranscriptionFactor] [SWITCH] NAC domain (VvNAC13)	development.unspecified
VIT_13s0019g00330	1.7736	2.55486e-11	13	-0.249595			[Aquaporin] VviTIP1-3	transport.Major Intrinsic Proteins.TIP
VIT_18s0001g11610	1.23671	0.0114983	37	0.253623			no hit
VIT_18s0001g06020	1.8095	8.30004e-11	14	-0.650053			Phosphate-induced protein 1	signalling.in sugar and nutrient physiology
VIT_18s0001g06170	1.8095	8.30004e-11	14	-0.650053			Phosphate-induced protein 1	signalling.in sugar and nutrient physiology
VIT_11s0052g01280	2.02733	1.37647e-12	12	-0.920872			xyloglucan endotransglucosylase/hydrolase 23	cell wall.modification
VIT_11s0052g01180	1.5976	3.49438e-08	19	-0.528767			xyloglucan endotransglucosylase/hydrolase 23	cell wall.modification
VIT_16s0100g00380	1.26026	0.0352962	38	0.0200922			[Signalling] ERF/AP2 Gene Family (VvERF subfamily III - VvCBF1)	RNA.regulation of transcription.AP2/EREBP, APETALA2/Ethylene-responsive element binding protein family
VIT_18s0089g01030	1.56649	4.90964e-06	25	-0.537053			[Signalling] ERF/AP2 Gene Family (VvERF subfamily III - VvERF135)
VIT_01s0010g02980	1.5367	2.4062e-05	27	0.0989018			[Ca2+ Signalling] Calmodulin-like (VviCML100)	signalling.calcium
VIT_01s0010g03010	1.5367	2.4062e-05	27	0.0989018			[Ca2+ Signalling] Calmodulin-like (VviCML099)	signalling.calcium
VIT_01s0010g03020	1.5367	2.4062e-05	27	0.0989018			[Ca2+ Signalling] Calmodulin-like (VviCML104)	signalling.calcium
VIT_06s0080g00090	1.53162	2.80269e-05	29	-0.647266			CYP94A1	misc.cytochrome P450
VIT_16s0039g02020	1.40918	0.00206621	33	-0.690572			Cellulose synthase CSLD3	cell wall.cellulose synthesis.cellulose synthase
VIT_03s0132g00070	1.43136	0.00182237	32	-0.323473			ATHVA22A (Arabidopsis thaliana HVA22 homologue A)	hormone metabolism.abscisic acid.induced-regulated-responsive-activated
VIT_11s0052g01270	1.41762	0.00258815	34	-0.858971			Xyloglucan endotransglycosylase 6	cell wall.modification
VIT_06s0061g00570	1.36001	0.0431779	39	-0.115355			Amino acid permease	transport.amino acids
VIT_14s0108g00630	1.36001	0.0431779	39	-0.115355			Amino acid permease	transport.amino acids
VIT_14s0108g00690	1.36001	0.0431779	39	-0.115355			Amino acid permease	transport.amino acids
VIT_05s0020g04780	1.58333	0.00602048	35	-0.612189			basic helix-loop-helix (bHLH) family	RNA.regulation of transcription.bHLH,Basic Helix-Loop-Helix family
