# Supplementary material for: Expression Analyses in the Rachis Hint towards Major Cell Wall Modifications in Grape Clusters Showing Berry Shrivel Symptoms
Source: Plants (Basel). 2022 Aug 19;11(16):2159. doi: 10.3390/plants11162159 (PMC9413262; doi:10.3390/plants11162159)
Supplement: Supplementary file 1 [file plants-11-02159-s001.zip › zip supplement/Table_S2_Results of Gene Set Analysis (GSA).xlsx]

## Sheet: Supp. File 2
Table S2: Result of Gene Set Analyses, categories and genes within each category
NEGATIVE associated:
$`Cell wall biosynthesis	cellulose synthesis	`
[1] "VIT_00s0414g00020"	"VIT_00s0414g00030"	"VIT_00s0414g00060"
[4] "VIT_00s0469g00020"	"VIT_00s0469g00050"	"VIT_02s0012g02190"
[7] "VIT_02s0025g01750"	"VIT_02s0025g01820"	"VIT_02s0025g01860"
[10] "VIT_02s0025g01880"	"VIT_02s0025g01920"	"VIT_02s0025g01980"
[13] "VIT_03s0038g04250"	"VIT_04s0008g05220"	"VIT_04s0069g00780"
[16] "VIT_05s0020g05050"	"VIT_05s0020g05060"	"VIT_05s0049g00010"
[19] "VIT_05s0049g00040"	"VIT_05s0077g01470"	"VIT_06s0061g01230"
[22] "VIT_07s0005g01030"	"VIT_07s0005g02470"	"VIT_07s0005g04110"
[25] "VIT_08s0007g03990"	"VIT_09s0002g05230"	"VIT_11s0037g00530"
[28] "VIT_12s0035g02180"	"VIT_12s0059g00910"	"VIT_12s0059g00930"
[31] "VIT_12s0059g00960"	"VIT_12s0059g00990"	"VIT_12s0059g01000"
[34] "VIT_13s0064g00890"	"VIT_13s0074g00500"	"VIT_14s0030g02140"
[37] "VIT_14s0066g01730"	"VIT_14s0083g01150"	"VIT_14s0083g01160"
[40] "VIT_16s0039g02020"	"VIT_17s0000g05060"	"VIT_18s0001g08580"
[43] "VIT_18s0072g00370"	"VIT_18s0122g00120"	"VIT_19s0015g00710"
[46] "VIT_19s0015g00730"
POSITIVE associated:
$`Cell wall modification	expansin`
[1] "VIT_00s0309g00050"	"VIT_00s0309g00090"	"VIT_03s0038g03430"
[4] "VIT_04s0079g00420"	"VIT_06s0004g04860"	"VIT_06s0004g07970"
[7] "VIT_07s0005g04850"	"VIT_08s0007g00440"	"VIT_08s0007g04680"
[10] "VIT_09s0002g06520"	"VIT_12s0059g00190"	"VIT_13s0067g02930"
[13] "VIT_15s0021g02700"	"VIT_17s0053g00990"
$`hydrolytic enzyme endo	-1,3-beta-glucosidas	e`
[1] "VIT_01s0011g05500"	"VIT_02s0025g02770"	"VIT_03s0017g02240"
[4] "VIT_03s0063g02490"	"VIT_05s0062g01430"	"VIT_06s0004g00720"
[7] "VIT_06s0061g00120"	"VIT_06s0080g00420"	"VIT_07s0031g01790"
[10] "VIT_08s0007g05990"	"VIT_08s0007g06040"	"VIT_08s0007g06060"
[13] "VIT_08s0007g06090"	"VIT_08s0007g07560"	"VIT_09s0070g00310"
[16] "VIT_10s0003g02960"	"VIT_10s0116g01640"	"VIT_11s0016g02960"
[19] "VIT_11s0016g05560"	"VIT_12s0028g00050"	"VIT_12s0028g02540"
[22] "VIT_12s0059g01320"	"VIT_13s0019g01180"	"VIT_14s0006g00520"
[25] "VIT_14s0060g00440"	"VIT_17s0000g07260"	"VIT_18s0122g00980"
[28] "VIT_19s0090g01070"
$`hydrolytic enzyme gluc	o-, galacto- and man	nosidases`
[1] "VIT_00s0301g00190"	"VIT_00s0340g00050"	"VIT_01s0011g00750"
[4] "VIT_01s0011g03450"	"VIT_01s0137g00430"	"VIT_02s0025g01380"
[7] "VIT_02s0154g00050"	"VIT_05s0020g04650"	"VIT_05s0029g00680"
[10] "VIT_05s0029g01090"	"VIT_06s0004g01420"	"VIT_06s0004g01430"
[13] "VIT_06s0004g01440"	"VIT_06s0004g03020"	"VIT_07s0005g00360"
[16] "VIT_07s0005g00390"	"VIT_07s0005g00410"	"VIT_07s0005g00740"
[19] "VIT_07s0031g02480"	"VIT_07s0031g02590"	"VIT_09s0002g02290"
[22] "VIT_10s0092g00240"	"VIT_10s0092g00250"	"VIT_10s0092g00260"
[25] "VIT_11s0016g02200"	"VIT_13s0064g01580"	"VIT_13s0064g01720"
[28] "VIT_13s0064g01760"	"VIT_13s0067g03000"	"VIT_14s0068g01110"
[31] "VIT_14s0068g01120"	"VIT_16s0039g01030"	"VIT_17s0000g00290"
[34] "VIT_17s0000g07760"	"VIT_18s0001g13230"	"VIT_18s0001g14040"
[37] "VIT_19s0014g02880"	"VIT_19s0014g03240"
$`Cell wall degradation	pectate lyases and p	olygalacturonases`
[1] "VIT_00s0369g00040"	"VIT_01s0127g00850"	"VIT_01s0127g00870"
[4] "VIT_01s0137g00240"	"VIT_02s0025g01330"	"VIT_05s0020g00420"
[7] "VIT_05s0051g00590"	"VIT_05s0077g01890"	"VIT_05s0077g01900"
[10] "VIT_05s0094g01300"	"VIT_07s0005g02590"	"VIT_07s0005g05520"
[13] "VIT_08s0007g04820"	"VIT_08s0007g07690"	"VIT_08s0007g07750"
[16] "VIT_08s0007g07760"	"VIT_08s0007g07770"	"VIT_08s0007g07780"
[19] "VIT_08s0007g07880"	"VIT_08s0007g08330"	"VIT_08s0040g02740"
[22] "VIT_09s0002g06650"	"VIT_12s0057g00320"	"VIT_12s0057g00370"
[25] "VIT_12s0057g00380"	"VIT_12s0057g00390"	"VIT_13s0064g00750"
[28] "VIT_13s0064g00780"	"VIT_14s0066g01060"	"VIT_14s0108g00030"
[31] "VIT_14s0219g00230"	"VIT_15s0046g02000"	"VIT_16s0050g01110"
[34] "VIT_17s0000g08160"	"VIT_17s0000g09810"	"VIT_19s0015g00510"
