# Supplementary material for: Expression Analyses in the Rachis Hint towards Major Cell Wall Modifications in Grape Clusters Showing Berry Shrivel Symptoms
Source: Plants (Basel). 2022 Aug 19;11(16):2159. doi: 10.3390/plants11162159 (PMC9413262; doi:10.3390/plants11162159)
Supplement: Supplementary file 1 [file plants-11-02159-s001.zip › zip supplement/Table_S3_Berry-DEG_final.xlsx]

## Sheet: Berries EL 33
Table S3: DEGs in BS grape berries at EL33 (44 days after anthesis)
ID_VIT_ID	ID_CostV3	log2FoldChange	adj_pvalue	Annotation	big group		EXPRESSION	H_30DAA	H_44DAA	H_51DAA	H_58DAA	H_65DAA	H_72DAA	BS_30DAA	BS_44DAA	BS_51DAA	BS_58DAA	BS_65DAA	BS_72DAA
VIT_11s0016g00330	Vitvi11g00016	0.857816	0.0138334	pectinesterase family	Cell wall degradation			16.2267	0.913824	0.088972	0.406886	1.22848	1.33681	14.9053	2.77075	0.248555	0.158992	0.364981	0.244789

## Sheet: Berries EL 35
Table S3: DEGs in BS grape berries at EL35 (58 days after anthesis)
ID_VIT_ID	ID_CostV3	log2FoldChange	adj_pvalue	Annotation	big group		EXPRESSION	H_30DAA	H_44DAA	H_51DAA	H_58DAA	H_65DAA	H_72DAA	BS_30DAA	BS_44DAA	BS_51DAA	BS_58DAA	BS_65DAA	BS_72DAA
VIT_16s0022g00960	Vitvi16g01800	-1.10343	8.18506e-12	[SWITCH] invertase/pectin methylesterase inhibitor	cell wall modfication			121.514	48.0135	142.698	4901.81	6743.21	8856.08	121.07	54.0749	39.4506	2040.46	6212.88	7993.02	2861.35
VIT_06s0061g00550	Vitvi06g01329	-0.634143	0.00252077	[SWITCH] xyloglucan endotransglucosylase/hydrolase 32	cell wall modfication			3.1894	14.2494	108.542	1496.17	2266.41	1842.91	4.51905	15.1681	33.1336	903.731	3404.43	4489.59	592.435
VIT_08s0007g07690	Vitvi08g01844	-1.13072	5.94468e-09	Polygalacturonase inhibiting protein PGIP1	Cell wall degradation			6.99453	39.3955	33.0694	341.038	478.862	643.608	7.06748	41.9621	26.0248	124.129	244.095	298.602	216.909
VIT_02s0012g00500	Vitvi02g01481	-0.71781	9.73358e-05	[SWITCH] invertase/pectin methylesterase inhibitor	cell wall modfication			119.275	22.6134	31.4471	200.744	309.773	383.769	115.41	18.333	21.7395	115.13	384.481	437.397	85.6147
VIT_15s0021g02700	Vitvi15g00643	-1.46804	3.51613e-24	[SWITCH] Expansin B (VvEXPB04)	cell wall modfication			80.2412	18.1729	13.5486	90.6095	336.668	404.125	84.9813	16.4904	13.864	28.7927	346.265	499.892	61.8168
VIT_18s0001g06060	Vitvi18g02581	-0.58586	0.000285237	[SWITCH] UDP-glycosyltransferase 85A1	hydrolytic enzyme of polysaccharides			0.161309	2.18632	22.1191	156.004	214.473	177.754	0.210598	2.61896	22.1137	102.888	214.977	238.545	53.1153
VIT_08s0007g06040	Vitvi08g01701	-0.898519	0.000138188	[SWITCH]beta-1,3-glucanase	hydrolytic enzyme of polysaccharides			44.7227	5.91414	2.57149	70.15	377.768	506.29	39.4127	11.9684	5.84285	27.965	1019.61	2293.38	42.1851
VIT_06s0061g00560	Vitvi06g01330	-0.762131	1.25909e-05	Exostosin FRA8 (FRAGILE FIBER8)	cell wall biosynthesis			17.897	8.50281	7.57801	38.088	32.8977	27.7278	19.8758	7.5888	5.03624	21.3404	32.0004	33.5616	16.7476
VIT_11s0052g01250	Vitvi11g01268	0.738537	0.00186235	xyloglucan endotransglucosylase/hydrolase 23	cell wall modfication			134.177	74.8113	20.4054	12.7992	10.4762	13.415	120.693	84.1106	26.1975	27.9567	9.826	6.62389	15.1576
VIT_05s0077g01150	Vitvi05g00107	-0.848089	4.44464e-05	Beta-1,3-glucanase	hydrolytic enzyme of polysaccharides			0.846092	1.72838	1.01962	27.6868	41.0551	66.2511	0.899538	3.79053	2.34987	13.1657	53.3604	73.8026	14.5211
VIT_02s0087g00400	Vitvi02g01230	-0.620162	2.05026e-05	Pectinacetylesterase	Cell wall degradation			52.0518	37.2849	17.6309	38.2996	84.6311	140.724	48.0713	37.2411	16.3132	24.8713	50.983	67.2923	13.4283
VIT_01s0137g00430	Vitvi01g02024	-0.500498	0.0115605	[SWITCH] Cellulase	hydrolytic enzyme of polysaccharides			11.899	9.06446	9.48451	35.0862	32.8376	46.6257	14.1413	7.81575	8.36122	24.5329	20.6087	28.0058	10.5533
VIT_06s0004g04390	Vitvi06g00435	-0.527564	0.00793681	UDP-glucuronic acid decarboxylase 1	cell wall biosynthesis			26.0125	13.8247	13.8893	23.4435	17.6546	19.5347	26.2669	13.0449	12.7429	15.8371	13.3601	11.5696	7.60644
VIT_12s0057g00700	Vitvi12g00686	-0.561251	5.11864e-05	glucan endo-1,3-beta-glucosidase 3 precursor	hydrolytic enzyme of polysaccharides			1.33622	0.77442	3.21916	22.1843	18.8614	18.6815	1.65571	0.54423	1.86296	15.1372	22.5485	21.4348	7.04704
VIT_14s0108g01020	Vitvi14g01977	-0.611342	0.0381768	Expansin A (VvEXPA16)	cell wall modfication			371.605	10.5655	2.22876	14.6642	57.8303	51.3412	372.194	26.1035	3.95053	7.74044	25.2542	23.2366	6.92376
VIT_14s0060g00230	Vitvi14g00017	-0.567462	0.00284556	Pectinacetylesterase	Cell wall degradation			20.3823	6.82324	7.02306	12.4607	16.1921	18.8524	18.134	6.96277	6.13323	8.14012	5.4033	4.72494	4.3206
VIT_07s0005g00730	Vitvi07g00351	-0.618145	5.92422e-05	pectinesterase family	Cell wall degradation			57.5618	19.0377	3.96442	9.05935	14.0751	10.7546	54.2348	19.5483	4.66569	5.85255	7.67501	5.39243	3.20681
VIT_15s0021g02670	Vitvi15g00640	-1.06784	1.76303e-07	Expansin B (VvEXPB03)	cell wall modfication			4.10602	1.89578	3.1456	4.44929	14.6011	18.2794	4.08605	2.81644	3.31031	1.64707	15.1001	23.7477	2.80222
VIT_15s0046g02000	Vitvi15g01076	0.634966	0.0333064	Polygalacturonase GH28	Cell wall degradation			159.514	22.0423	10.4026	1.01672	0.0916139	0.0733498	180.608	21.4921	12.0543	2.82877	0.327096	0.139837	1.81204
VIT_18s0001g05990	Vitvi18g00423	-0.610538	6.5582e-05	[SWITCH] UDP-glycosyltransferase 85A1	hydrolytic enzyme of polysaccharides			0.0611537	0.0711555	0.614372	4.45437	5.83096	5.05331	0.0769855	0.122384	0.610541	2.8904	5.86776	6.85861	1.56396
VIT_18s0089g00160	Vitvi18g03225	-0.621812	0.0333679	[SWITCH] 1,4-beta-mannan endohydrolase	Cell wall degradation			5.83127	0.293025	0.170011	1.39816	1.19293	1.23977	6.18606	0.435423	0.289749	0.482665	1.82229	2.85095	0.915498
VIT_04s0008g02270	Vitvi04g00194	0.556855	0.0114766	hydroxyproline-rich glycoprotein	cell wall components			2.76817	2.09644	1.64678	1.20744	1.72634	1.1871	2.64387	2.58025	1.56234	2.03695	2.07696	1.91174	0.829512
VIT_17s0000g07070	Vitvi17g01497	-0.624398	0.0340602	UDP-glucoronosyl and UDP-glucosyl transferase	hydrolytic enzyme of polysaccharides			0.0888682	0.11029	0.195351	0.9928	1.24564	2.72485	0.0966258	0.105207	0.154581	0.505258	1.31293	2.16902	0.487542

## Sheet: Beries EL 36 1
Table S3: DEGs in BS grape berries at EL36/1 (65 days after anthesis)
ID_VIT_ID	ID_CostV3	log2FoldChange	adj_pvalue	Annotation	big group		EXPRESSION	H_30DAA	H_44DAA	H_51DAA	H_58DAA	H_65DAA	H_72DAA	BS_30DAA	BS_44DAA	BS_51DAA	BS_58DAA	BS_65DAA	BS_72DAA
VIT_08s0007g06040	Vitvi08g01701	1.31196	3.69506e-09	[SWITCH]beta-1,3-glucanase	hydrolytic enzyme of polysaccharides			44.7227	5.91414	2.57149	70.15	377.768	506.29	39.4127	11.9684	5.84285	27.965	1019.61	2293.38	641.846
VIT_17s0000g06360	Vitvi17g00616	1.51698	1.05321e-17	Expansin A (VvEXPA17)	cell wall modfication			22.174	20.7239	31.4871	155.838	150.223	164.117	25.474	20.7476	31.4816	118.998	453.011	827.658	302.788
VIT_08s0007g07690	Vitvi08g01844	-0.831514	0.000120234	Polygalacturonase inhibiting protein PGIP1	Cell wall degradation			6.99453	39.3955	33.0694	341.038	478.862	643.608	7.06748	41.9621	26.0248	124.129	244.095	298.602	234.768
VIT_05s0051g00590	Vitvi05g00953	0.833364	0.000168887	pectate lyase	Cell wall degradation			54.2235	5.72807	48.0987	262.744	201.59	181.103	57.3895	6.23386	20.7078	244.175	368.598	384.087	167.007
VIT_08s0007g08330	Vitvi08g02394	1.12761	1.65579e-05	[SWITCH] polygalacturonase PG1	Cell wall degradation			0.0982886	1.30972	11.3691	89.4449	89.4537	77.9394	0.111602	1.21008	2.07069	89.95	215.926	212.285	126.473
VIT_16s0100g00270	#N/A	0.635378	0.00474951	peptidoglycan-binding LysM domain-containing protein	Cell wall degradation			9.10867	16.8427	31.8604	102.046	127.716	128.406	10.1359	16.0209	28.2691	94.3559	199.883	225.836	72.1673
VIT_02s0025g01380	Vitvi02g00125	0.971751	0.00206953	Endo-1,4-beta-glucanase	hydrolytic enzyme of polysaccharides			85.4274	89.4299	150.08	124.797	53.7495	33.8379	91.0592	100.523	142.121	152.023	122.47	76.1866	68.7209
VIT_17s0000g02680	Vitvi17g00234	0.722202	0.000621781	ABA glucosidase	hydrolytic enzyme of polysaccharides			7.69137	15.7857	40.7654	60.2388	63.2893	33.3028	7.32971	25.389	47.9827	78.1945	106.496	26.89	43.2068
VIT_11s0052g01230	Vitvi11g01266	0.804347	0.00182241	xyloglucan endotransglucosylase/hydrolase 23	cell wall modfication			0.159604	94.3621	347.97	224.831	47.2304	9.51674	0.179611	133.116	374.823	245.135	87.539	12.9521	40.3086
VIT_06s0004g00070	Vitvi06g00016	2.11082	1.32023e-17	Expansin A (VvEXPA05)	cell wall modfication			1.00404	0.515955	3.80492	21.4304	8.48614	8.50765	1.04291	0.515235	2.37965	26.5375	47.3298	59.7365	38.8436
VIT_02s0087g00400	Vitvi02g01230	-0.605183	0.0157931	Pectinacetylesterase	Cell wall degradation			52.0518	37.2849	17.6309	38.2996	84.6311	140.724	48.0713	37.2411	16.3132	24.8713	50.983	67.2923	33.6481
VIT_04s0008g05220	Vitvi04g00465	-0.581004	0.00015437	cellulose synthase CESA1	cell wall biosynthesis			228.132	129.02	92.0982	71.8004	84.4793	86.9406	218.701	150.466	87.0811	76.5488	54.2748	46.0363	30.2045
VIT_17s0000g05030	Vitvi17g01440	-0.505759	0.000127642	alpha-1,4-glucan-protein synthase 1	cell wall biosynthesis			87.2634	42.4686	43.0254	67.7125	87.7068	88.6051	80.194	45.469	41.6985	59.1514	59.5472	58.4895	28.1596
VIT_09s0002g00330	Vitvi09g00018	-0.641058	7.53501e-05	pectinesterase PME1	Cell wall degradation			19.2835	12.5946	19.0127	82.078	66.2627	72.0845	17.6784	12.2257	9.91618	66.2812	40.1617	36.9891	26.1011
VIT_15s0048g01750	Vitvi15g00816	-0.981835	0.000220585	fasciclin arabinogalactan-protein (FLA8)	cell wall biosynthesis			276.156	164.784	84.7517	63.0691	42.4626	48.1797	271.831	183.304	84.9243	66.4599	18.902	15.1297	23.5607
VIT_02s0025g04210	Vitvi02g00390	1.42696	3.90648e-10	UDP-glucose 4-epimerase	cell wall biosynthesis			21.0964	12.0907	15.2165	17.272	11.4156	7.66628	21.0103	12.4743	12.6745	23.1355	34.0628	27.3402	22.6472
VIT_08s0040g01340	Vitvi08g00988	0.955111	2.16536e-05	Cellulose synthase CSLA09	cell wall biosynthesis			0.0576987	0.441603	1.10554	7.23177	19.3769	9.82094	0.0542981	0.586362	1.08315	7.38629	39.7995	25.4527	20.4226
VIT_15s0048g00500	Vitvi15g00703	0.668906	1.31157e-08	pectinesterase family	Cell wall degradation			0.197142	5.25411	44.8599	55.6035	29.9295	20.3364	0.198454	8.96061	44.1363	60.0471	47.28	24.757	17.3505
VIT_17s0000g01460	Vitvi17g00116	0.742782	0.000132253	protein kinase AKIN gamma	cell wall biosynthesis			30.4485	37.2003	30.5018	24.6232	25.1288	15.8207	32.8037	33.3056	34.3269	28.2293	42.4297	36.1795	17.3009
VIT_18s0001g13230	Vitvi18g01022	-0.976895	2.36517e-10	beta-galactosidase BG1 [Vitis vinifera]	hydrolytic enzyme of polysaccharides			150.656	48.3895	31.5991	81.2092	33.2514	16.7918	150.875	59.6035	22.163	65.1857	15.9784	5.5564	17.273
VIT_18s0122g00120	Vitvi18g00008	-0.744811	2.63464e-06	cellulose synthase CESA2	cell wall biosynthesis			54.57	26.3193	22.9242	45.2205	39.5198	56.1743	50.6268	30.4972	19.6186	39.1614	22.2865	22.2383	17.2333
VIT_06s0061g01230	Vitvi06g01398	-0.689935	0.0286882	Cellulose synthase CSLA02	cell wall biosynthesis			62.6992	31.7379	48.0689	39.0316	36.6341	44.7971	61.5195	36.2975	49.9226	45.774	20.245	18.2336	16.3891
VIT_14s0083g01160	Vitvi14g01358	-0.550408	0.000737388	COBRA protein	cell wall biosynthesis			16.4767	11.0165	12.8738	26.4842	44.1685	55.956	15.6009	12.0448	10.4876	23.5925	28.6804	29.4412	15.4881
VIT_17s0000g04750	Vitvi17g00438	0.67351	0.00505705	UDP-glycosyltransferase 89B2	hydrolytic enzyme of polysaccharides			24.9596	18.8159	21.1208	35.4261	23.9851	28.4339	20.5226	25.379	25.181	32.9271	39.174	47.7909	15.1889
VIT_03s0063g00050	Vitvi03g00533	-0.631217	0.0202983	UDP-glucuronosyl/UDP-glucosyltransferase	hydrolytic enzyme of polysaccharides			44.1899	15.2621	15.8345	27.2688	35.9465	35.7673	45.4315	18.146	13.3557	36.2457	21.2285	20.3546	14.718
VIT_12s0057g01020	Vitvi12g00721	-0.579384	0.0106035	fasciclin-like arabinogalactan protein FLA2	cell wall biosynthesis			200.408	115.127	71.8211	58.4799	37.8818	46.1079	191.463	136.482	76.2994	77.8048	23.9075	15.3727	13.9744
VIT_12s0059g00570	Vitvi12g00362	-0.782111	4.4619e-06	fasciclin arabinogalactan-protein (FLA7)	cell wall biosynthesis			175.006	56.2085	27.9999	27.84	29.5467	30.6942	166.5	50.1933	25.0728	33.6723	16.1988	12.7684	13.3479
VIT_14s0060g00440	Vitvi14g00040	1.67945	4.96248e-12	glucan endo-1,3-beta-glucosidase-related	hydrolytic enzyme of polysaccharides			17.8949	4.22749	2.82971	4.60661	4.72258	4.43345	20.644	5.52073	3.60651	5.87982	18.0298	14.7108	13.3072
VIT_01s0137g00430	Vitvi01g02024	-0.557529	0.0258276	[SWITCH] Cellulase	hydrolytic enzyme of polysaccharides			11.899	9.06446	9.48451	35.0862	32.8376	46.6257	14.1413	7.81575	8.36122	24.5329	20.6087	28.0058	12.2289
VIT_07s0005g00390	Vitvi07g02201	0.951666	3.98728e-05	Beta Glucosidase 11	hydrolytic enzyme of polysaccharides			0.111272	0.880176	3.7805	13.2025	11.7986	7.51428	0.130861	0.730946	2.24163	13.3053	23.8785	21.1318	12.0798
VIT_09s0002g02120	Vitvi09g00177	-1.24978	3.61729e-17	beta-galactosidase	hydrolytic enzyme of polysaccharides			97.8774	47.6726	17.4125	22.6178	18.5685	20.7561	105.909	62.5245	17.7326	17.8494	7.28804	6.3415	11.2805
VIT_14s0060g00230	Vitvi14g00017	-1.32293	1.40914e-07	Pectinacetylesterase	Cell wall degradation			20.3823	6.82324	7.02306	12.4607	16.1921	18.8524	18.134	6.96277	6.13323	8.14012	5.4033	4.72494	10.7888
VIT_00s0531g00060	Vitvi10g02270	0.712129	5.50775e-05	cellulose synthase CSLE1	cell wall biosynthesis			0.137079	0.483612	1.60215	6.64329	13.2486	6.08465	0.15677	0.757403	0.979071	7.79511	21.9282	17.0631	8.67959
VIT_19s0015g00730	Vitvi19g00700	0.518456	0.0272561	cellulose synthase CSLE1	cell wall biosynthesis			16.3802	12.4868	15.2067	8.89811	19.3892	23.6479	15.5448	11.6642	12.3237	14.5247	27.9065	37.2881	8.51736
VIT_00s0220g00070	Vitvi07g01250	-0.524126	0.0180811	latex cyanogenic beta glucosidase	hydrolytic enzyme of polysaccharides			8.8196	4.85908	6.94711	20.3074	22.9794	15.8242	8.47486	5.06378	5.28946	15.0694	14.9212	10.7591	8.05818
VIT_01s0011g00160	Vitvi01g01838	-0.700205	0.000138127	alpha-1,4-glucan-protein synthase	cell wall biosynthesis			51.2824	13.0937	11.8072	9.09557	18.7553	25.9006	47.9457	15.2155	12.2222	8.88935	10.9	12.313	7.85524
VIT_02s0025g00260	Vitvi02g00022	2.75108	1.52015e-28	Polygalacturonase GH28	Cell wall degradation			22.5608	2.11426	0.58526	0.883775	0.699903	0.291629	26.4416	2.17986	0.993626	1.25118	7.13473	2.48411	6.43483
VIT_07s0005g00730	Vitvi07g00351	-0.754578	0.000382137	pectinesterase family	Cell wall degradation			57.5618	19.0377	3.96442	9.05935	14.0751	10.7546	54.2348	19.5483	4.66569	5.85255	7.67501	5.39243	6.4001
VIT_04s0023g02130	Vitvi04g01334	-0.8601	7.66095e-07	1,4-beta-mannan endohydrolase	Cell wall degradation			20.3427	9.98347	12.4478	11.7062	12.4561	11.3323	22.2878	8.96482	11.202	11.8105	6.46019	5.20222	5.99595
VIT_08s0040g00320	Vitvi08g00897	0.567059	0.0013262	Alpha-L-arabinofuranosidase	Cell wall degradation			16.1896	14.2039	13.5012	10.8719	11.7958	11.7455	16.4045	14.635	14.168	12.391	17.3367	17.2788	5.54082
VIT_00s0324g00070	Vitvi07g01395	1.04938	0.00135663	Cis-zeatin O-beta-D-glucosyltransferase	hydrolytic enzyme of polysaccharides			10.5189	1.14584	1.54005	3.93978	3.59409	3.60828	9.21876	0.995251	0.878284	3.80443	9.06583	10.8698	5.47174
VIT_04s0008g02500	Vitvi04g01824	-0.539708	0.0018126	Hydroxyproline-rich glycoprotein LKP2	cell wall components			21.1077	14.2588	10.4883	11.1107	14.2084	14.6139	19.8374	11.7775	11.2455	10.7422	9.34495	8.66278	4.86346
VIT_02s0033g00240	Vitvi02g00995	-0.778717	9.66204e-05	Glucosyltransferase twi1	hydrolytic enzyme of polysaccharides			11.032	10.0304	7.80723	7.6431	9.7062	8.93281	10.4153	11.2554	8.48542	6.96676	5.21869	5.17303	4.48751
VIT_01s0011g00760	Vitvi01g00067	1.10626	0.000401453	Beta-glucosidase	hydrolytic enzyme of polysaccharides			1.21657	0.396341	0.78236	1.91615	2.71086	3.36813	1.40336	0.683527	0.636291	1.54382	7.01598	6.75454	4.30512
VIT_18s0001g06120	Vitvi18g00430	1.40791	1.0273e-09	Cis-zeatin O-beta-D-glucosyltransferase	hydrolytic enzyme of polysaccharides			0.136402	0.0876488	0.137685	0.666525	2.06287	0.941629	0.128004	0.0652759	0.13513	0.739678	6.2191	4.53108	4.15622
VIT_06s0004g07970	Vitvi06g00790	0.932509	0.000837937	Expansin A (VvEXPA07)	cell wall modfication			6.46429	0.0956803	0.0852037	1.92134	3.49618	12.6569	5.67168	0.223505	0.0371294	2.00752	7.31444	15.2136	3.81826
VIT_05s0062g00740	Vitvi05g02116	0.715779	0.00586413	UDP-glucoronosyl/UDP-glucosyl transferase UGT75C1	hydrolytic enzyme of polysaccharides			8.8627	6.21005	4.57949	5.80391	5.26571	5.61265	8.11488	7.31497	4.79881	7.84125	9.0225	10.1995	3.7568
VIT_10s0116g01640	Vitvi10g00085	-0.572629	0.00038407	glucan endo-1,3-beta-glucosidase 3 precursor	hydrolytic enzyme of polysaccharides			13.5976	5.21806	4.71853	7.00397	9.8496	13.0047	15.2169	5.23175	4.24029	5.89822	6.30495	6.87109	3.54465
VIT_03s0180g00280	Vitvi03g00566	0.602411	0.0100401	indole-3-acetate beta-glucosyltransferase	hydrolytic enzyme of polysaccharides			17.2658	16.364	10.2248	9.84806	4.63259	3.69207	16.457	10.9293	8.77522	10.5044	7.14375	7.66204	2.51117
VIT_18s0001g06080	Vitvi18g02582	1.16757	0.000619476	UDP-glycosyltransferase 85A1	hydrolytic enzyme of polysaccharides			0.0236696	0.0634276	0.129571	1.01682	1.03585	0.484629	0.021202	0.0790919	0.147627	0.676856	3.18034	4.00526	2.14449
VIT_08s0007g06000	Vitvi08g02333	0.912112	0.000261942	glucan endo-1,3-beta-glucosidase GII precursor	hydrolytic enzyme of polysaccharides			3.73939	3.35583	2.37839	2.27242	2.07764	3.10536	3.21224	3.51411	2.36071	2.38768	4.18076	5.31497	2.10313
VIT_09s0002g00320	Vitvi09g00017	-1.13407	1.10112e-08	Pectinesterase PME3	Cell wall degradation			1.18826	0.232683	0.276277	2.23478	3.41168	8.11227	1.29243	0.353767	0.278182	1.46379	1.39981	2.78133	2.01186
VIT_05s0077g00660	Vitvi05g01786	0.813471	0.0480655	Pectinesterase inhibitor	cell wall modfication			0.336923	105.263	85.944	17.1073	1.34081	0.26335	0.133891	118.072	98.3515	20.0527	3.31431	1.07811	1.9735
VIT_01s0011g03450	Vitvi01g00280	0.79498	0.00194086	Alpha-glucosidase	hydrolytic enzyme of polysaccharides			37.0012	37.6757	39.9577	8.71151	2.23474	1.20396	36.5957	38.1299	39.0136	11.844	4.17059	1.88833	1.93585
VIT_04s0008g02830	Vitvi04g00249	0.616336	0.0120186	Galactokinase like protein	cell wall biosynthesis			3.79013	3.42427	3.4178	3.88691	3.46644	2.72909	3.80992	4.24159	3.13924	4.15521	5.39546	5.04615	1.92902
VIT_02s0025g00430	Vitvi02g00040	1.13201	0.000140157	Cellulase	Cell wall degradation			1.54089	0.212692	0.386841	1.17	1.09118	0.434312	1.16892	0.298578	0.427858	1.71227	2.88749	1.41832	1.79631
VIT_14s0068g01120	Vitvi14g01465	0.657561	2.40985e-05	alpha-mannosidase precursor lysosomal	hydrolytic enzyme of polysaccharides			7.1007	5.61661	5.20444	3.10157	2.86873	2.43875	7.06084	6.4681	5.27726	3.70809	4.49674	3.90767	1.62801
VIT_01s0011g01420	Vitvi01g00112	0.591178	0.0103188	UDP-N-acetylglucosamine pyrophosphorylase	cell wall biosynthesis			1.58475	2.50598	2.16128	3.61111	3.14862	3.70903	1.53131	2.25408	2.06394	3.2159	4.76842	4.62821	1.6198
VIT_16s0050g01610	Vitvi16g01946	1.23267	6.3631e-05	UDP-glycosyltransferase 88A4	hydrolytic enzyme of polysaccharides			0.255612	0.445475	1.00273	0.671436	0.777358	1.0937	0.260262	0.60062	1.40473	0.980287	2.30778	3.25528	1.53042
VIT_14s0006g00520	Vitvi14g00821	-0.567638	0.000241581	glucan endo-1,3-beta-glucosidase 3 precursor	hydrolytic enzyme of polysaccharides			6.12151	3.65965	2.65873	3.80438	4.1528	3.57182	5.93837	3.82899	2.54546	3.50919	2.67948	2.45693	1.47332
VIT_06s0080g00420	Vitvi06g01489	0.704364	0.0323381	glucan endo-1,3-beta-glucosidase 7 precursor	hydrolytic enzyme of polysaccharides			66.0506	28.1242	12.0373	4.62094	1.81544	1.14226	63.3922	27.0465	14.9512	7.80328	3.27407	2.1759	1.45864
VIT_10s0092g00240	Vitvi10g01123	0.954086	0.000237128	alpha-glucosidase 1 (AGLU1)	hydrolytic enzyme of polysaccharides			2.30228	2.45075	1.81858	1.85939	1.28313	1.42201	2.38497	2.90374	1.6593	2.33083	2.67107	3.05842	1.38794
VIT_05s0077g01280	Vitvi05g00089	1.55278	3.93591e-06	glycosyl hydrolase family 3 beta xylosidase BXL1	Cell wall degradation			2.39057	2.03901	1.87313	1.00571	0.320222	0.0878031	2.61805	3.17798	1.76406	1.01837	1.61634	2.89102	1.29612
VIT_11s0052g00240	Vitvi11g01634	1.41221	4.40162e-06	ACCELERATED CELL DEATH 11 (ACD11)	cell death			0.941041	1.24293	1.51896	0.957359	0.465152	0.400413	0.70386	1.21095	1.7537	1.15171	1.66579	0.967812	1.20063
VIT_08s0007g08120	Vitvi08g01873	0.683753	0.00979014	exostosin	hydrolytic enzyme of polysaccharides			1.52859	0.509847	0.633973	1.61574	1.72543	2.20226	1.58346	0.640219	0.545882	1.22133	2.85896	2.75552	1.13353
VIT_13s0074g00090	Vitvi13g00714	0.759437	3.7392e-05	glycosyl transferase family 47 protein	hydrolytic enzyme of polysaccharides			0.171476	4.54138	4.42982	1.6531	1.46719	0.491976	0.248936	5.54147	4.88474	2.45192	2.53513	1.61927	1.06794
VIT_17s0000g07020	Vitvi17g01493	0.664578	0.0427343	Cis-zeatin O-beta-D-glucosyltransferase	hydrolytic enzyme of polysaccharides			0.0694934	1.79357	3.31672	2.40828	1.48431	0.834231	0.0656073	1.45911	2.5546	4.00912	2.52232	2.41077	1.03801
VIT_07s0141g00540	#N/A	0.550013	0.0219203	multi-copper oxidase (SKU5)	Cell wall degradation			3.01146	2.74769	1.93435	1.93974	2.14858	1.96253	2.85922	3.01437	1.68469	2.28267	3.16846	3.3683	1.01989
VIT_02s0025g01950	Vitvi02g00173	0.667324	0.0332653	cellulose synthase CSLG3	cell wall biosynthesis			0.00523702	0.0751768	0.0721166	0.454955	1.31595	0.566345	0.00410614	0.0859257	0.0653827	0.376346	2.26492	1.81519	0.948975
VIT_00s0340g00050	Vitvi07g02990	-0.764198	0.0414427	[SWITCH] endo-1,4-beta-glucanase KORRIGAN (KOR)	hydrolytic enzyme of polysaccharides			4.09575	5.71728	1.13386	1.17306	1.76679	3.30168	4.13327	5.09798	1.07505	1.25793	0.836005	0.631586	0.93078
VIT_10s0003g03690	#N/A	0.8668	0.025925	beta-1,3-glucanase precursor	hydrolytic enzyme of polysaccharides			0.904106	0.444512	0.152233	0.709866	0.150623	0.0396319	1.18208	0.230162	0.1501	0.927081	1.07047	1.91664	0.919849
VIT_07s0005g05520	Vitvi07g00787	1.76977	1.22664e-08	pectate lyase	Cell wall degradation			1.33422	0.128435	0.148619	0.293178	0.203697	0.178486	1.29035	0.112303	0.161171	0.397364	1.11316	1.73188	0.90946
VIT_01s0146g00330	Vitvi01g01726	0.549343	0.000642222	hydroxyproline-rich glycoprotein family protein	cell wall components			1.65578	1.36504	1.45547	1.70903	1.93882	2.04832	1.72406	1.36943	1.42728	1.80753	2.81555	2.97566	0.87673
VIT_15s0048g00510	Vitvi15g00704	0.979462	0.0119747	pectinesterase family	Cell wall degradation			1.53638	0.585401	0.114308	0.136838	0.144016	0.143079	1.04965	1.14308	0.309939	0.192835	0.971684	0.360376	0.827669
VIT_01s0026g02530	Vitvi01g01022	-0.530132	0.00327162	beta-1,3-galactosyltransferase	cell wall components			4.01034	1.93086	1.4876	1.86014	2.35146	2.22621	3.95448	1.89182	1.47294	1.70753	1.54937	1.3249	0.802086
VIT_13s0019g03040	Vitvi13g02026	0.783383	0.0290916	indole-3-acetate beta-glucosyltransferase	hydrolytic enzyme of polysaccharides			8.45011	6.23243	2.43773	1.83313	0.735447	0.642233	7.8026	6.07671	2.47477	2.82574	1.50417	0.867465	0.768726
VIT_14s0066g01060	Vitvi14g01745	-1.35602	0.000147689	Polygalacturonase GH28	Cell wall degradation			0.62313	0.189035	0.120542	0.229748	0.903826	0.766056	0.753764	0.124125	0.21112	0.142813	0.1815	0.179007	0.722326
VIT_11s0016g00680	Vitvi11g00047	1.49818	1.6626e-05	beta-galactosidase	hydrolytic enzyme of polysaccharides			0.287648	0.219076	0.137888	0.0955886	0.156786	0.0188407	0.402164	0.97046	1.08353	0.66614	0.847123	0.646922	0.690336
VIT_18s0001g06090	Vitvi18g00427	0.845924	0.0447215	Cis-zeatin O-beta-D-glucosyltransferase	hydrolytic enzyme of polysaccharides			0.0674829	0.0134071	0	0.0688044	0.163381	0.107152	0	0	0.0434295	0.0834717	0.579599	0.370554	0.416219
VIT_16s0050g01110	Vitvi16g01920	0.858032	0.00891653	Polygalacturonase GH28	Cell wall degradation			8.75275	1.06819	0.667762	0.385027	0.361219	0.279569	8.62631	1.48846	0.900738	0.426119	0.757822	0.669054	0.396603
VIT_07s0005g02440	Vitvi07g02249	0.792221	0.0243542	pectinacetylesterase	Cell wall degradation			2.34353	4.81282	5.41769	1.83128	0.375747	0.16246	2.12682	5.93859	6.03063	2.39714	0.768166	0.161976	0.392419
VIT_03s0038g00630	Vitvi03g00044	1.03175	0.00866216	endo-1,4-beta-glucanase	hydrolytic enzyme of polysaccharides			0.884692	2.2909	1.91504	0.394155	0.0658118	0.0220583	0.890303	2.45129	1.64301	0.65023	0.401661	0.0514751	0.335849
VIT_00s0220g00180	Vitvi07g01240	-0.775801	0.0128315	glycosyl hydrolase family 20 protein	cell wall components			2.41254	0.407447	0.493085	0.457269	0.258666	0.316375	2.43265	0.438822	0.51954	0.593709	0.13122	0.0453772	0.127446
VIT_12s0028g00400	Vitvi12g00056	-0.685677	0.00508283	1,3-beta-glucan synthase	Callose biosynthesis			0.430865	0.213329	0.168874	0.234588	0.18614	0.187381	0.487306	0.200276	0.137162	0.269511	0.106909	0.0761077	0.0792305
VIT_06s0004g01430	Vitvi06g00145	1.64847	2.38423e-06	ABA glucosidase	hydrolytic enzyme of polysaccharides			0.0129443	0.00444938	0.0024421	0.00565533	0	0.00165257	0.00219837	0.0176089	0.0215817	0.00167948	0.0521065	0.00563291	0.0521065

## Sheet: Berries EL 36 2
Table S3: DEGs in BS grape berries at EL36/2 (72 days after anthesis)
ID_VIT_ID	ID_CostV3	log2FoldChange	adj_pvalue	Annotation	big group		EXPRESSION	H_30DAA	H_44DAA	H_51DAA	H_58DAA	H_65DAA	H_72DAA	BS_30DAA	BS_44DAA	BS_51DAA	BS_58DAA	BS_65DAA	BS_72DAA
VIT_06s0061g00550	Vitvi06g01329	1.32856	5.24856e-07	[SWITCH] xyloglucan endotransglucosylase/hydrolase 32	cell wall modfication			3.1894	14.2494	108.542	1496.17	2266.41	1842.91	4.51905	15.1681	33.1336	903.731	3404.43	4489.59	2646.68
VIT_08s0007g06040	Vitvi08g01701	1.94751	1.36363e-07	[SWITCH]beta-1,3-glucanase	hydrolytic enzyme of polysaccharides			44.7227	5.91414	2.57149	70.15	377.768	506.29	39.4127	11.9684	5.84285	27.965	1019.61	2293.38	1787.09
VIT_17s0000g06360	Vitvi17g00616	2.16161	2.27717e-11	Expansin A (VvEXPA17)	cell wall modfication			22.174	20.7239	31.4871	155.838	150.223	164.117	25.474	20.7476	31.4816	118.998	453.011	827.658	663.54
VIT_13s0067g02930	Vitvi13g00172	1.01073	4.79022e-07	Expansin A (VvEXPA14)	cell wall modfication			21.0582	8.40416	89.4846	558.91	678.538	710.956	21.5457	5.89759	46.7505	485.489	1074.72	1341.68	630.726
VIT_05s0051g00590	Vitvi05g00953	1.14349	1.14023e-05	pectate lyase	Cell wall degradation			54.2235	5.72807	48.0987	262.744	201.59	181.103	57.3895	6.23386	20.7078	244.175	368.598	384.087	202.983
VIT_05s0029g00420	Vitvi05g01108	-0.780712	7.87129e-05	nucleotide sugar epimerase	cell wall biosynthesis			256.883	155.358	91.9463	353.271	223.107	312.036	223.634	149.558	80.7508	276.332	156.673	162.173	149.862
VIT_08s0007g08330	Vitvi08g02394	1.47551	1.8628e-08	[SWITCH] polygalacturonase PG1	Cell wall degradation			0.0982886	1.30972	11.3691	89.4449	89.4537	77.9394	0.111602	1.21008	2.07069	89.95	215.926	212.285	134.345
VIT_16s0100g00270	#N/A	0.905728	8.08628e-05	peptidoglycan-binding LysM domain-containing protein	Cell wall degradation			9.10867	16.8427	31.8604	102.046	127.716	128.406	10.1359	16.0209	28.2691	94.3559	199.883	225.836	97.4295
VIT_14s0108g01600	#N/A	-0.614402	0.000674168	UDP-glucose 6-dehydrogenase	cell wall biosynthesis			264.106	116.786	129.031	182.628	165.222	182.657	249.61	128.595	115.275	191.561	128.897	107.64	75.0178
VIT_02s0087g00400	Vitvi02g01230	-0.829733	0.027073	Pectinacetylesterase	Cell wall degradation			52.0518	37.2849	17.6309	38.2996	84.6311	140.724	48.0713	37.2411	16.3132	24.8713	50.983	67.2923	73.4313
VIT_14s0108g01590	Vitvi14g03099	-0.626035	9.37515e-05	UDP-glucose 6-dehydrogenase	cell wall biosynthesis			250.686	131.19	121.681	171.455	155.25	168.597	236.23	128.137	124.128	172.904	117.23	98.7466	69.85
VIT_18s0001g06060	Vitvi18g02581	0.530673	0.0494589	[SWITCH] UDP-glycosyltransferase 85A1	hydrolytic enzyme of polysaccharides			0.161309	2.18632	22.1191	156.004	214.473	177.754	0.210598	2.61896	22.1137	102.888	214.977	238.545	60.7916
VIT_14s0108g01610	#N/A	-0.560306	0.00444893	UDP-glucose 6-dehydrogenase	cell wall biosynthesis			214.644	95.8672	108.241	163.622	137.408	147.995	204.934	112.739	90.2264	157.924	101.047	90.4536	57.5415
VIT_03s0038g03430	Vitvi03g00209	-1.04645	0.000755257	Expansin A-like (VvEXLA01)	cell wall modfication			68.7076	44.7268	37.5701	121.724	70.1275	97.0572	55.6389	41.2136	22.7838	131.225	45.3872	39.715	57.3422
VIT_02s0025g04610	Vitvi02g00423	-0.820826	7.03785e-07	dTDP-D-glucose 4,6-dehydratase	cell wall biosynthesis			174.151	62.4159	57.7681	81.9249	84.6492	106.496	168.43	68.906	55.6163	68.978	61.7029	54.2398	52.2562
VIT_06s0004g00070	Vitvi06g00016	1.39374	0.0111538	Expansin A (VvEXPA05)	cell wall modfication			1.00404	0.515955	3.80492	21.4304	8.48614	8.50765	1.04291	0.515235	2.37965	26.5375	47.3298	59.7365	51.2288
VIT_12s0035g02180	Vitvi12g02167	-0.607633	0.000149304	Endo-1,4-beta-glucanase	cell wall biosynthesis			231.1	98.5859	74.9434	100.895	90.0371	120.807	246.145	107.3	70.8685	98.9958	69.5716	71.7578	49.0488
VIT_06s0061g01120	Vitvi06g01389	-0.712723	1.09448e-06	UDP-D-apiose/UDP-D-xylose synthase	cell wall biosynthesis			122.169	69.0774	71.4998	106.397	90.5161	105.037	111.798	73.8367	63.885	100.751	69.5885	57.8311	47.206
VIT_17s0000g09810	#N/A	0.582995	0.0497654	pectate lyase	Cell wall degradation			26.7072	1.31753	7.31355	201.194	131.939	114.794	28.9871	3.74176	2.57813	135.386	211.124	160.619	45.8247
VIT_02s0025g01380	Vitvi02g00125	1.1271	0.00390843	Endo-1,4-beta-glucanase	hydrolytic enzyme of polysaccharides			85.4274	89.4299	150.08	124.797	53.7495	33.8379	91.0592	100.523	142.121	152.023	122.47	76.1866	42.3487
VIT_04s0008g05220	Vitvi04g00465	-0.736048	0.0106439	cellulose synthase CESA1	cell wall biosynthesis			228.132	129.02	92.0982	71.8004	84.4793	86.9406	218.701	150.466	87.0811	76.5488	54.2748	46.0363	40.9043
VIT_05s0020g03470	Vitvi05g00503	0.595674	1.90617e-07	hydroxyproline-rich glycoprotein	cell wall biosynthesis			107.993	102.461	94.1511	103.949	102.355	105.739	120.064	104.086	96.058	116.511	126.08	146.093	40.354
VIT_09s0002g00330	Vitvi09g00018	-0.781099	0.00155007	pectinesterase PME1	Cell wall degradation			19.2835	12.5946	19.0127	82.078	66.2627	72.0845	17.6784	12.2257	9.91618	66.2812	40.1617	36.9891	35.0954
VIT_18s0122g00120	Vitvi18g00008	-1.14161	1.59713e-06	cellulose synthase CESA2	cell wall biosynthesis			54.57	26.3193	22.9242	45.2205	39.5198	56.1743	50.6268	30.4972	19.6186	39.1614	22.2865	22.2383	33.936
VIT_15s0048g01750	Vitvi15g00816	-1.19391	0.0101212	fasciclin arabinogalactan-protein (FLA8)	cell wall biosynthesis			276.156	164.784	84.7517	63.0691	42.4626	48.1797	271.831	183.304	84.9243	66.4599	18.902	15.1297	33.05
VIT_12s0057g01020	Vitvi12g00721	-1.12151	0.0182307	fasciclin-like arabinogalactan protein FLA2	cell wall biosynthesis			200.408	115.127	71.8211	58.4799	37.8818	46.1079	191.463	136.482	76.2994	77.8048	23.9075	15.3727	30.7352
VIT_14s0083g01160	Vitvi14g01358	-0.759504	0.00196472	COBRA protein	cell wall biosynthesis			16.4767	11.0165	12.8738	26.4842	44.1685	55.956	15.6009	12.0448	10.4876	23.5925	28.6804	29.4412	26.5149
VIT_17s0000g01460	Vitvi17g00116	1.2873	1.42534e-13	protein kinase AKIN gamma	cell wall biosynthesis			30.4485	37.2003	30.5018	24.6232	25.1288	15.8207	32.8037	33.3056	34.3269	28.2293	42.4297	36.1795	20.3587
VIT_13s0064g00890	Vitvi13g01731	-1.15823	2.07613e-05	cellulose synthase CESA3	cell wall biosynthesis			148.85	79.2227	60.4483	31.7793	24.3772	32.2782	142.342	92.3482	58.6643	37.2503	17.0748	12.4393	19.8389
VIT_02s0025g04210	Vitvi02g00390	1.87955	5.67226e-20	UDP-glucose 4-epimerase	cell wall biosynthesis			21.0964	12.0907	15.2165	17.272	11.4156	7.66628	21.0103	12.4743	12.6745	23.1355	34.0628	27.3402	19.6739
VIT_12s0059g00570	Vitvi12g00362	-1.02748	0.0012983	fasciclin arabinogalactan-protein (FLA7)	cell wall biosynthesis			175.006	56.2085	27.9999	27.84	29.5467	30.6942	166.5	50.1933	25.0728	33.6723	16.1988	12.7684	17.9259
VIT_03s0063g00050	Vitvi03g00533	-0.625912	0.0367342	UDP-glucuronosyl/UDP-glucosyltransferase	hydrolytic enzyme of polysaccharides			44.1899	15.2621	15.8345	27.2688	35.9465	35.7673	45.4315	18.146	13.3557	36.2457	21.2285	20.3546	15.4127
VIT_09s0002g02120	Vitvi09g00177	-1.30925	0.00147662	beta-galactosidase	hydrolytic enzyme of polysaccharides			97.8774	47.6726	17.4125	22.6178	18.5685	20.7561	105.909	62.5245	17.7326	17.8494	7.28804	6.3415	14.4146
VIT_14s0060g00230	Vitvi14g00017	-1.6183	3.85195e-06	Pectinacetylesterase	Cell wall degradation			20.3823	6.82324	7.02306	12.4607	16.1921	18.8524	18.134	6.96277	6.13323	8.14012	5.4033	4.72494	14.1274
VIT_16s0022g00870	Vitvi16g01795	-1.12447	0.0146481	invertase/pectin methylesterase inhibitor	cell wall modfication			172.186	29.9554	21.9457	8.92605	6.72593	20.9353	162.398	34.0456	29.6189	10.0101	5.96196	7.09102	13.8442
VIT_19s0015g00730	Vitvi19g00700	0.744733	0.00362992	cellulose synthase CSLE1	cell wall biosynthesis			16.3802	12.4868	15.2067	8.89811	19.3892	23.6479	15.5448	11.6642	12.3237	14.5247	27.9065	37.2881	13.6402
VIT_07s0005g00390	Vitvi07g02201	1.49416	1.06283e-07	Beta Glucosidase 11	hydrolytic enzyme of polysaccharides			0.111272	0.880176	3.7805	13.2025	11.7986	7.51428	0.130861	0.730946	2.24163	13.3053	23.8785	21.1318	13.6175
VIT_01s0011g00160	Vitvi01g01838	-0.908551	2.0847e-06	alpha-1,4-glucan-protein synthase	cell wall biosynthesis			51.2824	13.0937	11.8072	9.09557	18.7553	25.9006	47.9457	15.2155	12.2222	8.88935	10.9	12.313	13.5875
VIT_11s0118g00420	Vitvi11g01463	-0.556926	0.0442899	heparanase protein 3 precursor	Cell wall degradation			110.231	4.2451	2.84861	7.28618	15.1247	28.129	112.066	4.20043	2.37059	6.93525	14.1981	17.1279	11.001
VIT_00s0531g00060	Vitvi10g02270	1.30636	0.00219997	cellulose synthase CSLE1	cell wall biosynthesis			0.137079	0.483612	1.60215	6.64329	13.2486	6.08465	0.15677	0.757403	0.979071	7.79511	21.9282	17.0631	10.9785
VIT_18s0072g00370	Vitvi18g01628	-0.697637	0.000328853	cellulose synthase CESA2	cell wall biosynthesis			25.7372	20.0242	29.0968	43.3778	23.3413	23.136	25.1689	22.5498	24.4487	41.0529	15.7184	12.7886	10.3474
VIT_14s0060g00440	Vitvi14g00040	1.68943	4.6427e-09	glucan endo-1,3-beta-glucosidase-related	hydrolytic enzyme of polysaccharides			17.8949	4.22749	2.82971	4.60661	4.72258	4.43345	20.644	5.52073	3.60651	5.87982	18.0298	14.7108	10.2773
VIT_07s0031g03090	Vitvi07g02717	-0.565833	0.00303479	Avr9 elicitor response protein	cell wall components			7.3779	10.8337	13.4945	19.4565	23.4419	26.2079	7.02703	8.57874	11.3679	17.4144	19.2719	15.958	10.2499
VIT_08s0032g00910	Vitvi08g00235	-0.751003	7.52866e-05	Fasciclin domain-containing protein FLA17	cell wall biosynthesis			232.563	94.1612	49.2689	37.8156	19.2322	20.6751	254.183	96.2115	52.676	36.305	13.681	10.9986	9.67646
VIT_12s0028g03610	Vitvi12g00303	-0.654794	0.00424854	Cellulase	hydrolytic enzyme of polysaccharides			54.6009	16.6457	14.4228	15.154	18.2639	19.9091	54.1191	16.7827	15.1039	14.4744	14.5281	11.34	8.56906
VIT_06s0004g04390	Vitvi06g00435	-0.603008	0.00152662	UDP-glucuronic acid decarboxylase 1	cell wall biosynthesis			26.0125	13.8247	13.8893	23.4435	17.6546	19.5347	26.2669	13.0449	12.7429	15.8371	13.3601	11.5696	7.9651
VIT_00s0324g00070	Vitvi07g01395	1.60771	6.57223e-11	Cis-zeatin O-beta-D-glucosyltransferase	hydrolytic enzyme of polysaccharides			10.5189	1.14584	1.54005	3.93978	3.59409	3.60828	9.21876	0.995251	0.878284	3.80443	9.06583	10.8698	7.26148
VIT_17s0000g06220	Vitvi17g00602	-0.668271	0.017616	exostosin	hydrolytic enzyme of polysaccharides			15.7836	11.0985	8.33621	7.38813	8.96813	15.8051	15.8484	9.25883	8.02803	7.39557	7.57407	8.79481	7.01024
VIT_07s0005g00150	Vitvi07g00299	-0.573297	0.0125283	galactosyl transferase GMA12/MNN10	hydrolytic enzyme of polysaccharides			31.0847	17.2287	14.4265	24.0896	16.3659	16.4382	28.1017	16.8184	13.9181	24.6341	12.8508	9.84691	6.59126
VIT_19s0090g00560	Vitvi19g02020	-0.724174	1.69867e-08	beta-1,3-galactosyltransferase sqv-2	cell wall components			11.1011	6.54873	6.54741	14.0856	13.363	14.3266	11.1597	6.29315	5.03288	11.5427	10.0128	7.82179	6.50481
VIT_03s0038g04250	Vitvi03g00274	-0.559559	2.58715e-05	cellulose synthase CESA2	cell wall biosynthesis			67.7911	32.9571	24.8837	17.0327	14.0152	16.3026	62.5451	37.8572	22.6253	19.059	11.8195	10.0113	6.29135
VIT_10s0116g01640	Vitvi10g00085	-0.75362	0.000150525	glucan endo-1,3-beta-glucosidase 3 precursor	hydrolytic enzyme of polysaccharides			13.5976	5.21806	4.71853	7.00397	9.8496	13.0047	15.2169	5.23175	4.24029	5.89822	6.30495	6.87109	6.13359
VIT_04s0023g02130	Vitvi04g01334	-0.890363	0.0115514	1,4-beta-mannan endohydrolase	Cell wall degradation			20.3427	9.98347	12.4478	11.7062	12.4561	11.3323	22.2878	8.96482	11.202	11.8105	6.46019	5.20222	6.13008
VIT_15s0048g00340	Vitvi15g00687	-0.871291	1.02619e-05	GAE3 (UDP-D- glcucuronate 4-epimerase 3)	cell wall biosynthesis			29.0404	8.49938	6.56762	5.33953	7.57748	11.691	30.8225	8.0746	6.41338	4.96355	5.38217	5.67834	6.01265
VIT_04s0008g02500	Vitvi04g01824	-0.584601	0.0393003	Hydroxyproline-rich glycoprotein LKP2	cell wall components			21.1077	14.2588	10.4883	11.1107	14.2084	14.6139	19.8374	11.7775	11.2455	10.7422	9.34495	8.66278	5.95113
VIT_09s0070g00310	Vitvi09g00997	-0.512192	0.00033678	glucan endo-1,3-beta-glucosidase 6 precursor	hydrolytic enzyme of polysaccharides			12.5901	7.13931	8.26698	10.5696	15.6777	16.0075	12.5419	7.08803	7.1711	10.2706	12.2518	10.1693	5.83821
VIT_01s0011g06270	Vitvi01g00537	-0.655755	8.89781e-05	Hydroxyproline-rich glycoprotein	cell wall components			13.8562	5.18267	5.78571	8.82983	9.36848	13.2916	14.1724	6.00346	5.23477	7.97472	7.40104	7.61722	5.67434
VIT_05s0062g00480	Vitvi05g02108	-2.63846	2.66234e-09	Xyloglucan endo-transglycosylase, C-terminal	cell wall modfication			2.35136	0.42526	0.661706	2.36797	1.27769	5.97592	2.17015	0.701288	0.47243	2.41766	0.668401	0.385856	5.59007
VIT_08s0040g00320	Vitvi08g00897	0.679781	4.49823e-06	Alpha-L-arabinofuranosidase	Cell wall degradation			16.1896	14.2039	13.5012	10.8719	11.7958	11.7455	16.4045	14.635	14.168	12.391	17.3367	17.2788	5.53333
VIT_14s0108g01520	Vitvi14g02028	-0.714171	0.00542643	glycosyl transferase family 8 protein	hydrolytic enzyme of polysaccharides			6.35889	4.05085	3.65645	7.09245	8.05058	11.9779	6.60799	3.8723	2.95793	5.97794	6.3518	6.44838	5.52952
VIT_13s0019g04910	Vitvi13g00669	0.769628	0.0223448	pectate lyase	Cell wall degradation			18.9941	10.564	6.25672	5.52065	7.04735	8.29869	19.9278	12.4514	7.21823	6.7248	8.87338	13.7821	5.48345
VIT_07s0005g00730	Vitvi07g00351	-0.796582	0.00392344	pectinesterase family	Cell wall degradation			57.5618	19.0377	3.96442	9.05935	14.0751	10.7546	54.2348	19.5483	4.66569	5.85255	7.67501	5.39243	5.3622
VIT_18s0001g14040	Vitvi18g01098	-0.910769	0.00169108	Endo-1,4-beta-glucanase	hydrolytic enzyme of polysaccharides			107.675	21.2404	16.0563	12.3958	10.0544	9.86762	112.567	24.0736	16.5885	13.2023	9.5772	4.53336	5.33426
VIT_09s0002g00320	Vitvi09g00017	-1.19641	0.00240374	Pectinesterase PME3	Cell wall degradation			1.18826	0.232683	0.276277	2.23478	3.41168	8.11227	1.29243	0.353767	0.278182	1.46379	1.39981	2.78133	5.33094
VIT_19s0014g02650	Vitvi19g01869	0.694224	0.0294594	glycosyl transferase family 14 protein	hydrolytic enzyme of polysaccharides			4.53913	3.04048	3.53748	9.77462	10.5434	10.0948	4.48356	2.70945	2.94796	6.98024	14.026	15.3998	5.30498
VIT_14s0108g01620	#N/A	-0.582031	0.00611731	UDP-glucose 6-dehydrogenase	cell wall biosynthesis			18.7279	7.65889	8.0276	12.4469	10.4754	12.5925	17.4247	8.44132	6.92379	12.6658	9.49994	7.51657	5.07595
VIT_19s0090g01070	Vitvi19g00557	0.92274	0.0185979	glucan endo-1,3-beta-glucosidase 7 precursor	hydrolytic enzyme of polysaccharides			19.9968	10.7796	6.01158	9.41497	6.23594	5.17083	28.4375	11.3348	5.65344	8.58715	9.3725	9.82424	4.6534
VIT_05s0062g00740	Vitvi05g02116	0.909615	0.00373348	UDP-glucoronosyl/UDP-glucosyl transferase UGT75C1	hydrolytic enzyme of polysaccharides			8.8627	6.21005	4.57949	5.80391	5.26571	5.61265	8.11488	7.31497	4.79881	7.84125	9.0225	10.1995	4.58683
VIT_03s0063g02490	Vitvi03g00340	0.568063	0.0268857	glucan endo-1,3-beta-glucosidase 7 precursor	hydrolytic enzyme of polysaccharides			106.299	70.9688	49.082	29.943	16.2809	11.268	106.956	78.808	49.7671	37.5727	20.1693	15.539	4.27099
VIT_19s0014g05190	Vitvi19g01985	0.596335	0.000262698	Cellulase precursor	autophagy			9.02704	8.21862	9.73665	10.8807	11.9185	10.9553	9.0461	7.70918	8.58224	11.7785	15.892	15.1851	4.22983
VIT_03s0180g00280	Vitvi03g00566	1.09956	6.77645e-05	indole-3-acetate beta-glucosyltransferase	hydrolytic enzyme of polysaccharides			17.2658	16.364	10.2248	9.84806	4.63259	3.69207	16.457	10.9293	8.77522	10.5044	7.14375	7.66204	3.96996
VIT_11s0052g01200	Vitvi11g01675	-1.54299	0.00321647	xyloglucan endotransglucosylase/hydrolase 23	cell wall modfication			16.5103	6.10543	11.1847	18.5982	1.97368	4.65227	11.6365	6.69926	4.71693	23.5695	4.1614	0.689369	3.9629
VIT_02s0033g00240	Vitvi02g00995	-0.619714	0.0111667	Glucosyltransferase twi1	hydrolytic enzyme of polysaccharides			11.032	10.0304	7.80723	7.6431	9.7062	8.93281	10.4153	11.2554	8.48542	6.96676	5.21869	5.17303	3.75978
VIT_18s0001g06080	Vitvi18g02582	2.53367	3.57372e-11	UDP-glycosyltransferase 85A1	hydrolytic enzyme of polysaccharides			0.0236696	0.0634276	0.129571	1.01682	1.03585	0.484629	0.021202	0.0790919	0.147627	0.676856	3.18034	4.00526	3.52063
VIT_01s0011g00760	Vitvi01g00067	1.03046	0.00172637	Beta-glucosidase	hydrolytic enzyme of polysaccharides			1.21657	0.396341	0.78236	1.91615	2.71086	3.36813	1.40336	0.683527	0.636291	1.54382	7.01598	6.75454	3.38642
VIT_17s0000g01290	Vitvi17g00103	-0.708718	0.0277335	RGP1 (reversibly glycosylated polypeptide 1)	cell wall biosynthesis			34.7488	40.6307	31.5762	15.9024	5.4983	7.00404	37.4054	50.1517	35.6433	19.8179	6.49861	3.71216	3.29188
VIT_05s0062g00610	Vitvi05g02111	-2.27974	5.37101e-07	[SWITCH] xyloglucan endotransglucosylase/hydrolase 23	cell wall modfication			0.230661	0.641756	0.718693	2.12124	0.937453	3.5248	0.227471	0.559672	0.482101	1.70431	0.450297	0.326761	3.19804
VIT_18s0122g01400	Vitvi18g00101	-0.902341	0.0335596	exostosin family protein	hydrolytic enzyme of polysaccharides			3.98639	1.67937	1.22162	1.62687	3.95125	5.60676	4.41312	1.77973	1.02542	1.48017	2.23968	2.42236	3.1844
VIT_00s0323g00050	Vitvi02g00499	0.961301	0.0187035	invertase/pectin methylesterase inhibitor	cell wall modfication			8.6444	3.80831	1.34934	2.76629	3.64035	3.0003	7.90948	2.93929	1.72671	2.42355	4.2453	6.02456	3.02425
VIT_05s0077g01280	Vitvi05g00089	3.02606	9.76549e-11	glycosyl hydrolase family 3 beta xylosidase BXL1	Cell wall degradation			2.39057	2.03901	1.87313	1.00571	0.320222	0.0878031	2.61805	3.17798	1.76406	1.01837	1.61634	2.89102	2.80322
VIT_05s0062g00240	Vitvi05g01265	-1.94597	3.46267e-06	xyloglucan endotransglucosylase/hydrolase 23	cell wall modfication			4.09477	2.37512	1.31059	1.91354	2.59569	3.19498	3.69823	1.81038	0.936528	2.22742	1.1678	0.498625	2.69635
VIT_00s0340g00050	Vitvi07g02990	-1.75095	3.54351e-05	[SWITCH] endo-1,4-beta-glucanase KORRIGAN (KOR)	hydrolytic enzyme of polysaccharides			4.09575	5.71728	1.13386	1.17306	1.76679	3.30168	4.13327	5.09798	1.07505	1.25793	0.836005	0.631586	2.6701
VIT_14s0068g00500	Vitvi14g02945	0.613536	0.000177375	indole-3-acetate beta-glucosyltransferase	hydrolytic enzyme of polysaccharides			7.81502	12.6108	7.60792	8.46337	7.35237	6.49159	8.05442	12.2436	7.63362	8.77553	8.0645	9.13122	2.63963
VIT_03s0038g04580	Vitvi03g01483	1.06254	0.0172565	SNF1-Related protein kinase regulatory subunit gamma 1	cell wall biosynthesis			0.582939	0.993178	0.945638	0.987883	3.01451	2.05646	0.713737	1.04325	0.96694	1.30628	4.09345	4.6928	2.63633
VIT_03s0063g00360	Vitvi03g00510	-0.500732	0.000820064	glycoprotein 3-alpha-L-fucosyltransferase	cell wall components			3.79441	3.79105	4.20444	5.18313	6.16594	7.32322	4.00349	3.93522	3.98784	4.84136	5.19628	4.69142	2.6318
VIT_12s0134g00160	Vitvi12g00586	-1.59608	0.000993548	Xyloglucan endotransglycosylase/hydrolase 16	cell wall modfication			44.4045	14.1157	3.16515	1.67568	2.99529	3.12962	42.7655	12.2872	3.90317	2.5183	1.30272	0.572917	2.5567
VIT_17s0000g06440	Vitvi17g00627	-0.556262	0.0496347	galactoside 2-alpha-L-fucosyltransferase	cell wall biosynthesis			15.4556	8.26738	8.26646	4.94638	6.11149	6.14161	15.0122	9.75269	8.62759	5.47481	4.5266	3.71514	2.42648
VIT_04s0008g02830	Vitvi04g00249	0.935569	0.00448086	Galactokinase like protein	cell wall biosynthesis			3.79013	3.42427	3.4178	3.88691	3.46644	2.72909	3.80992	4.24159	3.13924	4.15521	5.39546	5.04615	2.31706
VIT_08s0007g06000	Vitvi08g02333	0.825077	0.0141314	glucan endo-1,3-beta-glucosidase GII precursor	hydrolytic enzyme of polysaccharides			3.73939	3.35583	2.37839	2.27242	2.07764	3.10536	3.21224	3.51411	2.36071	2.38768	4.18076	5.31497	2.20961
VIT_02s0025g00260	Vitvi02g00022	2.31491	1.41288e-07	Polygalacturonase GH28	Cell wall degradation			22.5608	2.11426	0.58526	0.883775	0.699903	0.291629	26.4416	2.17986	0.993626	1.25118	7.13473	2.48411	2.19248
VIT_16s0050g01610	Vitvi16g01946	1.4317	0.000196526	UDP-glycosyltransferase 88A4	hydrolytic enzyme of polysaccharides			0.255612	0.445475	1.00273	0.671436	0.777358	1.0937	0.260262	0.60062	1.40473	0.980287	2.30778	3.25528	2.16159
VIT_07s0005g03570	Vitvi07g00617	-0.681483	0.0229271	Arabinose-5-phosphate isomerase	cell wall biosynthesis			11.5329	5.11135	5.21372	4.84354	4.13475	4.58824	10.8753	6.05542	5.25663	4.51623	3.41059	2.49449	2.09375
VIT_19s0138g00120	#N/A	-0.797926	4.91125e-06	1,3-beta-glucan synthase	Callose biosynthesis			1.45006	1.72977	1.73894	2.86533	4.05831	4.21774	1.57647	1.74201	1.36804	3.37117	2.93533	2.18176	2.03598
VIT_04s0008g01270	Vitvi04g00110	-0.685377	0.00300066	beta-1,3-galactosyltransferase 6	hydrolytic enzyme of polysaccharides			7.8164	6.79656	5.98155	5.98356	4.57197	4.52611	8.07914	6.37522	5.46283	5.99025	3.50059	2.50614	2.01996
VIT_10s0003g03690	#N/A	2.79307	6.58442e-09	beta-1,3-glucanase precursor	hydrolytic enzyme of polysaccharides			0.904106	0.444512	0.152233	0.709866	0.150623	0.0396319	1.18208	0.230162	0.1501	0.927081	1.07047	1.91664	1.87701
VIT_18s0001g05990	Vitvi18g00423	0.544984	0.0445817	[SWITCH] UDP-glycosyltransferase 85A1	hydrolytic enzyme of polysaccharides			0.0611537	0.0711555	0.614372	4.45437	5.83096	5.05331	0.0769855	0.122384	0.610541	2.8904	5.86776	6.85861	1.80531
VIT_13s0047g00230	Vitvi13g01123	0.876313	0.0236532	pectinesterase family	Cell wall degradation			0.467617	0.235842	0.174176	1.15498	2.46041	2.20808	0.316727	0.308664	0.238828	0.605841	1.89654	4.01228	1.8042
VIT_18s0001g15370	Vitvi18g01219	-0.593385	0.00271188	exostosin family protein	hydrolytic enzyme of polysaccharides			3.73126	2.55982	2.32106	2.69117	3.52293	4.08724	3.84325	2.54052	2.33895	2.59898	2.65751	2.4307	1.65654
VIT_10s0092g00240	Vitvi10g01123	1.1457	5.83918e-05	alpha-glucosidase 1 (AGLU1)	hydrolytic enzyme of polysaccharides			2.30228	2.45075	1.81858	1.85939	1.28313	1.42201	2.38497	2.90374	1.6593	2.33083	2.67107	3.05842	1.6364
VIT_18s0089g00160	Vitvi18g03225	1.17876	0.000506188	[SWITCH] 1,4-beta-mannan endohydrolase	Cell wall degradation			5.83127	0.293025	0.170011	1.39816	1.19293	1.23977	6.18606	0.435423	0.289749	0.482665	1.82229	2.85095	1.61118
VIT_17s0000g07020	Vitvi17g01493	1.39316	0.000275612	Cis-zeatin O-beta-D-glucosyltransferase	hydrolytic enzyme of polysaccharides			0.0694934	1.79357	3.31672	2.40828	1.48431	0.834231	0.0656073	1.45911	2.5546	4.00912	2.52232	2.41077	1.57654
VIT_07s0005g05520	Vitvi07g00787	2.37453	1.61887e-07	pectate lyase	Cell wall degradation			1.33422	0.128435	0.148619	0.293178	0.203697	0.178486	1.29035	0.112303	0.161171	0.397364	1.11316	1.73188	1.55339
VIT_01s0150g00460	Vitvi01g01805	-1.7926	0.000131336	xyloglucan endotransglucosylase/hydrolase precursor	cell wall modfication			8.00109	0.711702	4.11472	4.44393	1.83703	1.79173	6.33137	1.28647	1.37092	5.5857	0.965468	0.274256	1.51748
VIT_07s0005g00890	Vitvi07g00363	-1.23535	0.0108652	Polygalacturonase GH28	Cell wall degradation			3.1735	1.19752	0.644159	1.05858	0.728445	2.10106	2.92137	1.21259	0.547054	0.906327	0.323464	0.593191	1.50787
VIT_14s0068g01120	Vitvi14g01465	0.780169	0.000661214	alpha-mannosidase precursor lysosomal	hydrolytic enzyme of polysaccharides			7.1007	5.61661	5.20444	3.10157	2.86873	2.43875	7.06084	6.4681	5.27726	3.70809	4.49674	3.90767	1.46893
VIT_07s0141g00540	#N/A	0.877158	2.20204e-05	multi-copper oxidase (SKU5)	Cell wall degradation			3.01146	2.74769	1.93435	1.93974	2.14858	1.96253	2.85922	3.01437	1.68469	2.28267	3.16846	3.3683	1.40577
VIT_01s0011g01930	Vitvi01g00151	-0.539849	0.0049014	Alpha-1,4-glycosyltransferase	hydrolytic enzyme of polysaccharides			3.51648	2.10869	2.19983	2.45582	2.95907	3.46529	3.60002	2.13915	1.90249	2.18051	2.43988	2.14309	1.3222
VIT_02s0025g01950	Vitvi02g00173	1.35653	0.0039352	cellulose synthase CSLG3	cell wall biosynthesis			0.00523702	0.0751768	0.0721166	0.454955	1.31595	0.566345	0.00410614	0.0859257	0.0653827	0.376346	2.26492	1.81519	1.24885
VIT_10s0116g00590	Vitvi10g00031	-1.26945	0.00945658	pectinesterase family	Cell wall degradation			26.1864	11.3576	3.63545	1.13749	1.47419	1.67292	27.3693	11.8818	5.12194	1.78316	0.814576	0.449674	1.22325
VIT_08s0040g01520	Vitvi08g01006	1.49262	7.3404e-05	indole-3-acetate beta-glucosyltransferase	hydrolytic enzyme of polysaccharides			1.31848	2.56011	3.81017	2.93587	1.33003	0.564057	0.948059	2.50126	3.76285	3.84071	1.79471	1.7551	1.19104
VIT_13s0074g00090	Vitvi13g00714	1.22047	0.0209814	glycosyl transferase family 47 protein	hydrolytic enzyme of polysaccharides			0.171476	4.54138	4.42982	1.6531	1.46719	0.491976	0.248936	5.54147	4.88474	2.45192	2.53513	1.61927	1.12729
VIT_18s0001g08370	Vitvi18g00601	-0.559462	0.0386253	glycosyl hydrolase family 10 protein	Cell wall degradation			8.26062	3.69246	3.07352	2.11678	2.34034	2.78477	9.00311	3.86836	3.12709	2.74908	2.02834	1.68396	1.10081
VIT_06s0080g00420	Vitvi06g01489	0.89458	0.0290983	glucan endo-1,3-beta-glucosidase 7 precursor	hydrolytic enzyme of polysaccharides			66.0506	28.1242	12.0373	4.62094	1.81544	1.14226	63.3922	27.0465	14.9512	7.80328	3.27407	2.1759	1.03364
VIT_01s0010g03300	Vitvi01g01618	-0.681574	1.61076e-05	Protein processing in endoplasmic reticulum	hydrolytic enzyme of polysaccharides			1.79197	1.58685	1.65404	1.55819	2.09597	2.35084	1.82461	1.77256	1.5173	1.51002	1.52911	1.32156	1.02928
VIT_13s0019g03020	Vitvi13g00452	-0.91389	0.00230803	Glucosyltransferase-2	hydrolytic enzyme of polysaccharides			0.0696985	0.115842	0.260372	0.824871	1.07085	1.87739	0.118015	0.110663	0.183226	0.639689	0.86947	0.849774	1.02761
VIT_13s0019g04760	Vitvi13g00658	-0.543715	0.0404107	Rhamnogalacturonan xylosyltransferase 1	Cell wall degradation			4.33232	1.87597	2.02815	1.68957	2.11339	2.6306	4.24747	2.04164	1.75209	1.90333	1.84714	1.60511	1.02548
VIT_02s0025g00430	Vitvi02g00040	1.5257	8.72464e-05	Cellulase	Cell wall degradation			1.54089	0.212692	0.386841	1.17	1.09118	0.434312	1.16892	0.298578	0.427858	1.71227	2.88749	1.41832	0.984005
VIT_02s0025g01940	Vitvi02g00172	1.11037	0.0427877	cellulose synthase CSLG3	cell wall biosynthesis			0	0.00868522	0.100343	0.375073	1.25349	0.483616	0	0.0493105	0.0953858	0.296255	1.9562	1.46762	0.984001
VIT_00s0309g00050	Vitvi02g01788	1.2683	0.022285	Expansin B like (VvEXLB02)	cell wall modfication			0.0117322	0	0.0560057	0.253029	0.431695	0.268891	0	0.0509424	0	0.0869812	0.80634	1.23466	0.965772
VIT_01s0146g00330	Vitvi01g01726	0.65737	0.000155694	hydroxyproline-rich glycoprotein family protein	cell wall components			1.65578	1.36504	1.45547	1.70903	1.93882	2.04832	1.72406	1.36943	1.42728	1.80753	2.81555	2.97566	0.927338
VIT_01s0026g02530	Vitvi01g01022	-0.586132	0.0233002	beta-1,3-galactosyltransferase	cell wall components			4.01034	1.93086	1.4876	1.86014	2.35146	2.22621	3.95448	1.89182	1.47294	1.70753	1.54937	1.3249	0.901307
VIT_19s0138g00110	Vitvi19g01281	-0.755199	0.00980745	1,3-beta-glucan synthase	Callose biosynthesis			0.550861	0.517899	0.855313	1.48606	1.82931	1.80384	0.693536	0.748768	0.587208	1.49964	1.26688	0.933631	0.870211
VIT_17s0000g04960	Vitvi17g00466	-0.542156	0.00965777	polygalacturonate 4-alpha-galacturonosyltransferase GAUT11	hydrolytic enzyme of polysaccharides			1.50699	1.81368	1.79716	2.327	1.9353	2.16451	1.56549	1.58682	1.36492	2.31263	1.83729	1.33373	0.830778
VIT_13s0019g02990	Vitvi13g02025	1.14785	0.0087962	Cis-zeatin O-beta-D-glucosyltransferase	hydrolytic enzyme of polysaccharides			0.636351	0.941817	0.700769	0.778736	0.402649	0.54382	0.659396	0.672251	0.563611	0.725644	0.78545	1.33472	0.790902
VIT_04s0044g01280	Vitvi04g01689	-0.864555	0.00571199	beta-1,3-glucan synthase	Callose biosynthesis			1.40321	7.60294	2.15443	0.880006	1.04792	1.48676	1.35685	6.44476	1.4215	1.19322	0.733403	0.704793	0.781971
VIT_04s0008g02270	Vitvi04g00194	0.755679	0.0138907	hydroxyproline-rich glycoprotein	cell wall components			2.76817	2.09644	1.64678	1.20744	1.72634	1.1871	2.64387	2.58025	1.56234	2.03695	2.07696	1.91174	0.724645
VIT_08s0056g00080	Vitvi08g00009	-0.827955	1.10711e-06	glycosyl transferase family 8 protein	hydrolytic enzyme of polysaccharides			1.49009	1.37216	1.54636	1.45678	1.30051	1.40405	1.58159	1.33011	1.32435	1.40509	0.973338	0.708163	0.695886
VIT_12s0028g00050	Vitvi12g00038	0.926942	0.0215217	beta-1,3 glucanase	hydrolytic enzyme of polysaccharides			1.99688	1.55623	1.16192	1.1785	1.10525	0.725816	1.85557	1.53932	1.44766	1.38999	1.83344	1.41882	0.693004
VIT_11s0016g00680	Vitvi11g00047	1.66336	0.00150845	beta-galactosidase	hydrolytic enzyme of polysaccharides			0.287648	0.219076	0.137888	0.0955886	0.156786	0.0188407	0.402164	0.97046	1.08353	0.66614	0.847123	0.646922	0.628081
VIT_14s0066g01060	Vitvi14g01745	-1.34655	0.00684134	Polygalacturonase GH28	Cell wall degradation			0.62313	0.189035	0.120542	0.229748	0.903826	0.766056	0.753764	0.124125	0.21112	0.142813	0.1815	0.179007	0.58705
VIT_00s1455g00010	Vitvi00g02173	1.20573	0.0324009	Expansin B like (VvEXLB04)	cell wall modfication			0	0.17002	0.0454637	0.417867	0.501108	0.112123	0.0586425	0.100543	0.0519704	0.26387	0.740328	0.685002	0.572878
VIT_11s0052g00240	Vitvi11g01634	1.1774	0.00308383	ACCELERATED CELL DEATH 11 (ACD11)	cell death			0.941041	1.24293	1.51896	0.957359	0.465152	0.400413	0.70386	1.21095	1.7537	1.15171	1.66579	0.967812	0.567399
VIT_19s0014g04750	Vitvi19g00373	0.714655	0.0318007	glycosyl hydrolase family 1 protein	hydrolytic enzyme of polysaccharides			1.98634	0.42098	0.322545	0.545796	1.36621	0.961963	2.41667	0.605865	0.474207	0.601897	1.85861	1.51392	0.551954
VIT_16s0050g01110	Vitvi16g01920	1.0203	0.0452512	Polygalacturonase GH28	Cell wall degradation			8.75275	1.06819	0.667762	0.385027	0.361219	0.279569	8.62631	1.48846	0.900738	0.426119	0.757822	0.669054	0.389485
VIT_00s0340g00040	Vitvi07g02989	-0.90092	0.0197807	beta-hexosaminidase beta chain precursor	cell wall components			3.79085	1.07858	0.922137	0.937637	0.466262	0.539924	3.86597	0.993249	1.03397	1.18224	0.35976	0.236467	0.303457
VIT_00s0220g00180	Vitvi07g01240	-2.05071	1.12301e-06	glycosyl hydrolase family 20 protein	cell wall components			2.41254	0.407447	0.493085	0.457269	0.258666	0.316375	2.43265	0.438822	0.51954	0.593709	0.13122	0.0453772	0.270998
VIT_03s0091g00750	Vitvi03g00638	1.45261	0.00769263	beta-1,4-xylosidase	Cell wall degradation			35.1787	1.39073	0.604746	0.237777	0.327231	0.0340493	34.5856	1.84853	0.870194	0.37383	0.411257	0.249824	0.215774
VIT_12s0028g00400	Vitvi12g00056	-0.98941	0.0126294	1,3-beta-glucan synthase	Callose biosynthesis			0.430865	0.213329	0.168874	0.234588	0.18614	0.187381	0.487306	0.200276	0.137162	0.269511	0.106909	0.0761077	0.111273
VIT_11s0078g00420	Vitvi11g01055	-0.758331	0.0291373	galactokinase	cell wall biosynthesis			0.72863	0.244499	0.248071	0.20296	0.180466	0.171324	0.760498	0.286735	0.202599	0.177445	0.127625	0.0867107	0.0846135
