# Supplementary material for: Expression Analyses in the Rachis Hint towards Major Cell Wall Modifications in Grape Clusters Showing Berry Shrivel Symptoms
Source: Plants (Basel). 2022 Aug 19;11(16):2159. doi: 10.3390/plants11162159 (PMC9413262; doi:10.3390/plants11162159)
Supplement: Supplementary file 1 [file plants-11-02159-s001.zip › zip supplement/Table_S4_List groups for Gene Set Analyses.xlsx]

## Sheet: Table S4
Table S4: Funcitonal groups used for Gene Set Analysis (GSA)
$`ce	ll wall biosynthesis	arabingalactan-prot	ein`
[1]	"VIT_04s0008g02600"	"VIT_06s0004g04610"	"VIT_08s0032g00910"
[4]	"VIT_08s0032g00930"	"VIT_08s0040g01970"	"VIT_08s0040g02030"
[7]	"VIT_11s0065g01060"	"VIT_12s0057g01020"	"VIT_12s0059g00570"
[10]	"VIT_15s0048g01750"	"VIT_19s0015g00530"
$`Ce	ll wall biosynthesis	cellulose synthesis	`
[1]	"VIT_00s0414g00020"	"VIT_00s0414g00030"	"VIT_00s0414g00060"
[4]	"VIT_00s0469g00020"	"VIT_00s0469g00050"	"VIT_02s0012g02190"
[7]	"VIT_02s0025g01750"	"VIT_02s0025g01820"	"VIT_02s0025g01860"
[10]	"VIT_02s0025g01880"	"VIT_02s0025g01920"	"VIT_02s0025g01980"
[13]	"VIT_03s0038g04250"	"VIT_04s0008g05220"	"VIT_04s0069g00780"
[16]	"VIT_05s0020g05050"	"VIT_05s0020g05060"	"VIT_05s0049g00010"
[19]	"VIT_05s0049g00040"	"VIT_05s0077g01470"	"VIT_06s0061g01230"
[22]	"VIT_07s0005g01030"	"VIT_07s0005g02470"	"VIT_07s0005g04110"
[25]	"VIT_08s0007g03990"	"VIT_09s0002g05230"	"VIT_11s0037g00530"
[28]	"VIT_12s0035g02180"	"VIT_12s0059g00910"	"VIT_12s0059g00930"
[31]	"VIT_12s0059g00960"	"VIT_12s0059g00990"	"VIT_12s0059g01000"
[34]	"VIT_13s0064g00890"	"VIT_13s0074g00500"	"VIT_14s0030g02140"
[37]	"VIT_14s0066g01730"	"VIT_14s0083g01150"	"VIT_14s0083g01160"
[40]	"VIT_16s0039g02020"	"VIT_17s0000g05060"	"VIT_18s0001g08580"
[43]	"VIT_18s0072g00370"	"VIT_18s0122g00120"	"VIT_19s0015g00710"
[46]	"VIT_19s0015g00730"
$`ce	ll wall biosynthesis	hemicellulose`
[1]	"VIT_04s0023g01120"	"VIT_04s0044g00990"	"VIT_06s0061g00560"
[4]	"VIT_07s0005g04420"	"VIT_07s0031g00060"	"VIT_17s0000g06440"
[7]	"VIT_18s0001g11860"	"VIT_18s0001g15580"	"VIT_19s0014g00560"
[10]	"VIT_19s0014g05130"
$`ce	ll wall biosynthesis	hydroxyproline-rich	protein`
[1]	"VIT_01s0011g04520"	"VIT_01s0011g06270"	"VIT_02s0025g00130"
[4]	"VIT_02s0025g03290"	"VIT_04s0008g02270"	"VIT_05s0020g03470"
[7]	"VIT_06s0061g00030"	"VIT_07s0005g04280"	"VIT_07s0005g04290"
[10]	"VIT_08s0007g04710"	"VIT_08s0040g00630"	"VIT_09s0002g01560"
[13]	"VIT_09s0002g01890"	"VIT_10s0003g02700"	"VIT_11s0016g04070"
[16]	"VIT_12s0028g03730"	"VIT_12s0028g03740"	"VIT_12s0034g01420"
[19]	"VIT_14s0068g00240"	"VIT_15s0046g01090"	"VIT_16s0050g00790"
[22]	"VIT_17s0000g03640"	"VIT_18s0001g07660"	"VIT_19s0090g01240"
$`ce	ll wall biosynthesis	precursor`
[1]	"VIT_00s0265g00030"	"VIT_00s1525g00010"	"VIT_00s1959g00010"
[4]	"VIT_01s0011g01420"	"VIT_02s0012g00620"	"VIT_02s0025g01580"
[7]	"VIT_02s0025g04610"	"VIT_02s0241g00180"	"VIT_03s0017g00680"
[10]	"VIT_03s0017g00980"	"VIT_04s0008g02830"	"VIT_04s0023g03170"
[13]	"VIT_04s0069g00830"	"VIT_05s0029g00420"	"VIT_06s0004g04390"
[16]	"VIT_06s0061g01120"	"VIT_07s0005g03570"	"VIT_08s0040g02710"
[19]	"VIT_10s0003g05640"	"VIT_11s0065g00300"	"VIT_11s0078g00420"
[22]	"VIT_11s0078g00430"	"VIT_13s0019g00840"	"VIT_13s0019g02330"
[25]	"VIT_13s0106g00380"	"VIT_14s0006g02820"	"VIT_14s0108g01620"
[28]	"VIT_15s0046g00110"	"VIT_15s0048g00320"	"VIT_15s0048g00340"
[31]	"VIT_17s0000g06960"	"VIT_18s0001g01640"	"VIT_19s0014g02840"
$`ce	ll wall components b	iosynthesis or modif	ication`
[1]	"VIT_00s0585g00030"	"VIT_02s0025g02830"	"VIT_03s0063g02100"
[4]	"VIT_04s0008g03610"	"VIT_04s0043g00760"	"VIT_05s0020g00400"
[7]	"VIT_06s0080g00250"	"VIT_07s0005g00130"	"VIT_09s0054g00230"
[10]	"VIT_09s0054g00310"	"VIT_09s0054g00370"	"VIT_10s0003g04120"
[13]	"VIT_11s0016g04650"	"VIT_11s0052g00140"	"VIT_12s0057g00990"
[16]	"VIT_12s0059g00640"	"VIT_13s0019g00040"	"VIT_13s0320g00040"
[19]	"VIT_14s0036g00890"	"VIT_14s0036g00910"	"VIT_14s0066g02390"
[22]	"VIT_17s0000g00480"	"VIT_18s0001g08150"	"VIT_18s0075g00120"
[25]	"VIT_18s0122g00890"	"VIT_19s0014g01490"	"VIT_19s0090g01540"
$`Ce	ll wall degradation	cellulases`
[1]	"VIT_00s0187g00280"	"VIT_00s0187g00320"	"VIT_02s0025g02650"
[4]	"VIT_04s0008g02020"	"VIT_06s0004g06110"	"VIT_06s0009g00810"
[7]	"VIT_12s0028g03610"	"VIT_12s0059g01250"	"VIT_19s0014g02860"
[10]	"VIT_19s0014g02870"
$`Ce	ll wall degradation	cellulases mannan-xy	lose-arabinose-fucose`
[1]	"VIT_00s0415g00080"	"VIT_03s0091g00750"	"VIT_03s0091g00880"
[4]	"VIT_04s0023g02130"	"VIT_05s0077g01280"	"VIT_06s0061g00480"
[7]	"VIT_08s0032g00890"	"VIT_08s0040g00320"	"VIT_08s0058g01480"
[10]	"VIT_12s0055g01180"	"VIT_12s0055g01190"	"VIT_12s0121g00230"
[13]	"VIT_12s0121g00380"	"VIT_16s0022g02170"	"VIT_18s0001g05180"
[16]	"VIT_18s0001g12830"	"VIT_18s0089g00140"	"VIT_18s0089g00180"
[19]	"VIT_18s0089g00190"	"VIT_18s0089g00200"
$`Ce	ll wall degradation	pectate lyases and p	olygalacturonases`
[1]	"VIT_00s0369g00040"	"VIT_01s0127g00850"	"VIT_01s0127g00870"
[4]	"VIT_01s0137g00240"	"VIT_02s0025g01330"	"VIT_05s0020g00420"
[7]	"VIT_05s0051g00590"	"VIT_05s0077g01890"	"VIT_05s0077g01900"
[10]	"VIT_05s0094g01300"	"VIT_07s0005g02590"	"VIT_07s0005g05520"
[13]	"VIT_08s0007g04820"	"VIT_08s0007g07690"	"VIT_08s0007g07750"
[16]	"VIT_08s0007g07760"	"VIT_08s0007g07770"	"VIT_08s0007g07780"
[19]	"VIT_08s0007g07880"	"VIT_08s0007g08330"	"VIT_08s0040g02740"
[22]	"VIT_09s0002g06650"	"VIT_12s0057g00320"	"VIT_12s0057g00370"
[25]	"VIT_12s0057g00380"	"VIT_12s0057g00390"	"VIT_13s0064g00750"
[28]	"VIT_13s0064g00780"	"VIT_14s0066g01060"	"VIT_14s0108g00030"
[31]	"VIT_14s0219g00230"	"VIT_15s0046g02000"	"VIT_16s0050g01110"
[34]	"VIT_17s0000g08160"	"VIT_17s0000g09810"	"VIT_19s0015g00510"
$`Ce	ll wall degradation	pectin esterase`
[1]	"VIT_01s0011g05380"	"VIT_04s0044g01000"	"VIT_05s0062g01160"
[4]	"VIT_05s0077g01950"	"VIT_07s0005g00720"	"VIT_07s0005g01930"
[7]	"VIT_07s0005g02440"	"VIT_07s0005g02750"	"VIT_08s0007g00290"
[10]	"VIT_09s0002g00320"	"VIT_09s0002g00330"	"VIT_10s0116g00590"
[13]	"VIT_11s0016g00290"	"VIT_11s0016g00300"	"VIT_11s0016g00310"
[16]	"VIT_11s0016g00480"	"VIT_11s0016g03020"	"VIT_14s0060g00230"
[19]	"VIT_14s0060g00390"	"VIT_14s0060g01950"	"VIT_15s0048g00500"
[22]	"VIT_15s0048g00510"	"VIT_16s0013g00140"	"VIT_16s0098g01900"
$`Ce	ll wall modification	expansin`
[1]	"VIT_00s0309g00050"	"VIT_00s0309g00090"	"VIT_03s0038g03430"
[4]	"VIT_04s0079g00420"	"VIT_06s0004g04860"	"VIT_06s0004g07970"
[7]	"VIT_07s0005g04850"	"VIT_08s0007g00440"	"VIT_08s0007g04680"
[10]	"VIT_09s0002g06520"	"VIT_12s0059g00190"	"VIT_13s0067g02930"
[13]	"VIT_15s0021g02700"	"VIT_17s0053g00990"
$`ce	ll wall modification	xyloglucan endotran	sglycosylase`
[1]	"VIT_00s0386g00050"	"VIT_01s0011g06250"	"VIT_01s0026g00200"
[4]	"VIT_01s0150g00460"	"VIT_02s0012g02220"	"VIT_03s0088g00650"
[7]	"VIT_05s0062g00240"	"VIT_05s0062g00250"	"VIT_05s0062g00480"
[10]	"VIT_05s0062g00610"	"VIT_06s0061g00550"	"VIT_08s0007g04950"
[13]	"VIT_10s0003g02440"	"VIT_10s0116g00520"	"VIT_11s0052g01180"
[16]	"VIT_11s0052g01230"	"VIT_11s0052g01250"	"VIT_11s0052g01260"
[19]	"VIT_11s0052g01270"	"VIT_11s0052g01280"	"VIT_11s0052g01330"
[22]	"VIT_12s0134g00160"
$`hy	drolytic enzyme endo	-1,3-beta-glucosidas	e`
[1]	"VIT_01s0011g05500"	"VIT_02s0025g02770"	"VIT_03s0017g02240"
[4]	"VIT_03s0063g02490"	"VIT_05s0062g01430"	"VIT_06s0004g00720"
[7]	"VIT_06s0061g00120"	"VIT_06s0080g00420"	"VIT_07s0031g01790"
[10]	"VIT_08s0007g05990"	"VIT_08s0007g06040"	"VIT_08s0007g06060"
[13]	"VIT_08s0007g06090"	"VIT_08s0007g07560"	"VIT_09s0070g00310"
[16]	"VIT_10s0003g02960"	"VIT_10s0116g01640"	"VIT_11s0016g02960"
[19]	"VIT_11s0016g05560"	"VIT_12s0028g00050"	"VIT_12s0028g02540"
[22]	"VIT_12s0059g01320"	"VIT_13s0019g01180"	"VIT_14s0006g00520"
[25]	"VIT_14s0060g00440"	"VIT_17s0000g07260"	"VIT_18s0122g00980"
[28]	"VIT_19s0090g01070"
$`hy	drolytic enzyme gluc	o-, galacto- and man	nosidases`
[1]	"VIT_00s0301g00190"	"VIT_00s0340g00050"	"VIT_01s0011g00750"
[4]	"VIT_01s0011g03450"	"VIT_01s0137g00430"	"VIT_02s0025g01380"
[7]	"VIT_02s0154g00050"	"VIT_05s0020g04650"	"VIT_05s0029g00680"
[10]	"VIT_05s0029g01090"	"VIT_06s0004g01420"	"VIT_06s0004g01430"
[13]	"VIT_06s0004g01440"	"VIT_06s0004g03020"	"VIT_07s0005g00360"
[16]	"VIT_07s0005g00390"	"VIT_07s0005g00410"	"VIT_07s0005g00740"
[19]	"VIT_07s0031g02480"	"VIT_07s0031g02590"	"VIT_09s0002g02290"
[22]	"VIT_10s0092g00240"	"VIT_10s0092g00250"	"VIT_10s0092g00260"
[25]	"VIT_11s0016g02200"	"VIT_13s0064g01580"	"VIT_13s0064g01720"
[28]	"VIT_13s0064g01760"	"VIT_13s0067g03000"	"VIT_14s0068g01110"
[31]	"VIT_14s0068g01120"	"VIT_16s0039g01030"	"VIT_17s0000g00290"
[34]	"VIT_17s0000g07760"	"VIT_18s0001g13230"	"VIT_18s0001g14040"
[37]	"VIT_19s0014g02880"	"VIT_19s0014g03240"
$`hy	drolytic enzymes UDP	transferases`
[1	] "VIT_00s0233g00050	" "VIT_00s0322g00030	" "VIT_00s0324g00050"
[4	] "VIT_00s0324g00070	" "VIT_00s0455g00040	" "VIT_00s0475g00010"
[7	] "VIT_00s0800g00010	" "VIT_01s0010g00530	" "VIT_01s0010g03400"
[10	] "VIT_01s0011g01600	" "VIT_01s0011g01930	" "VIT_01s0011g04680"
[13	] "VIT_01s0026g00980	" "VIT_01s0026g01290	" "VIT_01s0150g00180"
[16	] "VIT_02s0033g00180	" "VIT_02s0154g00130	" "VIT_03s0017g01040"
[19	] "VIT_03s0017g01130	" "VIT_03s0017g01140	" "VIT_03s0017g02140"
[22	] "VIT_03s0038g03750	" "VIT_03s0063g00050	" "VIT_03s0180g00280"
[25	] "VIT_04s0008g01270	" "VIT_05s0020g01530	" "VIT_05s0051g00420"
[28	] "VIT_05s0062g00300	" "VIT_05s0062g00310	" "VIT_05s0062g00630"
[31	] "VIT_05s0062g00740	" "VIT_05s0062g01270	" "VIT_05s0062g01280"
[34	] "VIT_06s0004g02690	" "VIT_06s0004g05660	" "VIT_06s0004g05780"
[37	] "VIT_06s0004g06390	" "VIT_06s0004g06400	" "VIT_06s0004g07220"
[40	] "VIT_06s0004g07230	" "VIT_06s0004g07310	" "VIT_07s0005g00150"
[43	] "VIT_07s0141g00580	" "VIT_08s0007g00160	" "VIT_08s0007g02100"
[46	] "VIT_08s0007g04570	" "VIT_08s0007g04590	" "VIT_08s0007g08120"
[49	] "VIT_08s0032g00420	" "VIT_08s0040g01470	" "VIT_08s0040g01520"
[52	] "VIT_08s0056g00080	" "VIT_08s0056g01520	" "VIT_09s0002g04880"
[55	] "VIT_11s0016g03380	" "VIT_11s0118g00030	" "VIT_11s0118g00070"
[58	] "VIT_12s0034g00040	" "VIT_12s0034g00060	" "VIT_12s0034g00080"
[61	] "VIT_12s0034g00160	" "VIT_12s0034g01120	" "VIT_12s0055g00020"
[64	] "VIT_12s0055g00160	" "VIT_12s0055g00170	" "VIT_12s0055g00250"
[67	] "VIT_12s0055g00310	" "VIT_12s0059g02000	" "VIT_12s0142g00340"
[70	] "VIT_13s0019g00240	" "VIT_13s0019g01230	" "VIT_13s0019g02860"
[73	] "VIT_13s0019g02890	" "VIT_13s0019g02990	" "VIT_13s0019g03020"
[76	] "VIT_13s0019g03040	" "VIT_13s0019g03060	" "VIT_13s0067g00230"
[79	] "VIT_14s0006g02140	" "VIT_14s0006g03000	" "VIT_14s0066g01480"
[82	] "VIT_14s0066g02440	" "VIT_14s0068g00440	" "VIT_14s0068g00500"
[85	] "VIT_14s0108g01520	" "VIT_15s0021g00910	" "VIT_15s0046g01620"
[88	] "VIT_17s0000g00120	" "VIT_17s0000g04750	" "VIT_17s0000g04960"
[91	] "VIT_17s0000g06220	" "VIT_17s0000g06590	" "VIT_17s0000g07020"
[94	] "VIT_17s0000g07030	" "VIT_17s0000g07070	" "VIT_17s0000g07080"
[97	] "VIT_18s0001g05910	" "VIT_18s0001g05990	" "VIT_18s0001g06060"
[100	] "VIT_18s0001g06090	" "VIT_18s0001g06120	" "VIT_18s0041g00790"
[103	] "VIT_18s0041g00900	" "VIT_18s0041g01040	" "VIT_18s0086g00690"
[106	] "VIT_18s0122g01400	" "VIT_19s0014g02650	"
