# Supplementary material for: Expression Analyses in the Rachis Hint towards Major Cell Wall Modifications in Grape Clusters Showing Berry Shrivel Symptoms
Source: Plants (Basel). 2022 Aug 19;11(16):2159. doi: 10.3390/plants11162159 (PMC9413262; doi:10.3390/plants11162159)
Supplement: Supplementary file 1 [file plants-11-02159-s001.zip › zip supplement/Table_S5_primers.xlsx]

## Sheet: Tabelle1
Table S5: List of primers used for qPCR analyses.
Gene ID (V1)	Gene ID (V3)	Gene function	Short name	foward primer (5´-3´)	reverse primer (5´-3´)
VIT_06s0004g06830	Vitvi06g00666	Asparagine synthetase	ASN1	TGTCGCAAGATAAAGGCACTCT	TAAAAAGGGGACCCGGGCTT
VIT_14s0060g00810	Vitvi14g02461	Galactinol synthase	GOLS3	TTGTGCTGCTGGTTCAAAGC	TCGTCATTGTATGTATCCCACCA
VIT_07s0005g01680	Vitvi07g00431	Stachyose synthase	STAS1	ACAGCATGTGGATGGGTCAG	GTCACTCACGTAGACAGGGC
VIT_07s0005g04110	Vitvi07g00665	Cellulose synthase	CESA4	AACACGCGAGATCAGCAGAA	TCCTTTCCAGCAACACTCCC
VIT_10s0003g01560	Vitvi10g00613	Cellulose synthase	CESA8	GCCACTCTTCGGCAAGGTAT	GAGAAGACAGAGGCCAGCAG
VIT_06s0004g04860	Vitvi06g00481	Alpha-expansin 6 precursor	EXPA6	AAATTCCTGGCGCCTACTCC	ACAAGCTCCACCCATAGTGC
VIT_06s0061g00550	Vitvi06g01329	Xyloglucan endotransglucosylase/hydrolase 32	XTH32	TGCCAAGAACAGGTGCAAGA	CACACCCACGCCTATCCTTT
VIT_05s0077g01280	Vitvi05g00089	putative beta-D-xylosidase	BXL1	AAGAGATCGGACGGGTGGT	TATGTTCACGTTCGGGCTCC
VIT_09s0002g00320	Vitvi09g00017	Pectinesterase	PME3	TGCCACTTCTGACCTCCAAG	CTCCCACTCCATTCATGCCA
